# Supplementary material for: Canine Spontaneous Head and Neck Squamous Cell Carcinomas Represent Their Human Counterparts at the Molecular Level
Source: PLoS Genet. 2015 Jun 1;11(6):e1005277. doi: 10.1371/journal.pgen.1005277 (PMC4452692; doi:10.1371/journal.pgen.1005277)
Supplement: S1 Table — A. Canine HNSCC case information. B. CNAs of canine HNSCCs determined by aCGH analysis, and the significantly enriched functions and pathways of amplified/deleted genes found by DAVID (p≤0.05). C. Genes harbored by the focal amplification on the chromosome 16 (chr16:20874453–30664857) in tumor 240. D. Significantly enriched functional groups of amplified and overexpressed genes in tumor 240 by DAVID (p≤0.05). E. Amplified genes in canine HNSCCs found by aCGH analysis. F. Deleted genes in canine HNSCCs found by aCGH analysis. G. Recurrently amplified/deleted genes identified by GISTIC in canine HNSCCs at FDR< = 0.2. H. Evaluation of the difference between DCGs and PCGs identified on human 8q. (XLS) [file pgen.1005277.s001.xls]

## Sheet: Table S1A-Samples
Table S1A. Canine HNSCC case information
Case ID	Tumor number	Genomic studies1	Date of Birth	Breed	Sex2	Sample Date	Histological Diagnosis	Differentiation	Histological Notes	Tumor location	Normal sample location
240	tumor 1	aCGH (T,N), RNA-seq (T,N)	1993-03-07	Mix	FS	2005-05-17	Squamous cell carcinoma, invasive	Well	Not well organized but has central keratinization	Buccal mucosa	Adjacent normal tissue
1172	tumor 1	aCGH (T,N), RNA-seq (T)	1996-01-01	Golden Retriever	FS	2009-07-29	Squamous cell carcinoma, invasive	Well	Keratin pearls	Tongue	Blood
938	tumor 1	aCGH (T,N), RNA-seq (T)	1996-05-01	Labrador Retriever Mix	MC	2007-12-17	Squamous cell carcinoma, invasive	Well	Widespread but disordered keratinization	Tongue	Adjacent normal tissue
571	tumor 1	aCGH (T,N)	2001-01-01	Mix	FS	2006-07-10	Squamous cell carcinoma, invasive	Well	Disorganized but prominent keratinization	Tongue	Adjacent normal tissue
251	tumor 1	aCGH (T,N), RNA-seq (T,N)	1994-09-01	Labrador Retriever	FS	2005-05-18	Squamous cell carcinoma, invasive	Well	Well organized with central keratinization and acantholytic cells	Mandibular gingiva	Adjacent normal tissue
404	tumor 1	aCGH (T,N), RNA-seq (T)	2001-09-13	Airedale Terrier	MC	2005-12-01	Squamous cell carcinoma, invasive	Well	Ranges from very well to moderately well organized; Keratinization prominent to occasional with some acantholytic cells	Mandibular gingiva	skin
465	tumor 1	aCGH (T,N), RNA-seq (T,N)	1997-04-01	Border Collie	MC	2006-02-07	Squamous cell carcinoma, invasive	Well	Keratinization is not a prominent feature but tumor is well organized	Mandibular gingiva	Adjacent normal tissue
573	tumor 1	aCGH (T,251N)	1995-06-30	Labrador Retriever	MI	2006-07-11	Squamous cell carcinoma, invasive	Well	Well organized with prominent keratinization	Lymph node, submandibular
419	tumor 1,ID 419	aCGH (T,N)	1998-05-02	Poodle (Standard)	MC	2005-12-15	Squamous cell carcinoma, invasive	Well	Disorganized but prominent keratinization	Maxillary gingiva	Adjacent normal tissue
	tumor 2, ID 419-2	aCGH (T,N), RNA-seq (T)	1998-05-02	Poodle (Standard)	MC	2005-12-15	Squamous cell carcinoma-may be epulis (has bone and squamous lined cysts)	Well	Disorganized but prominent keratinization	Maxillary gingiva	Adjacent normal tissue
840	tumor 1	aCGH (T,N)	1997-06-01	Rhodesian Ridgeback	MC	2007-08-09	Squamous cell carcinoma, invasive	Well	Disorganized but obvious keratinization	Nostril	Lip
1152	tumor 1	aCGH (T,N)	1999-01-01	Labrador Retriever	MC	2009-07-02	Squamous cell carcinoma, invasive	Well	Poorly organized but has obvious keratinization	Nasal planum	Blood
734	tumor 1	aCGH (T,N)	1997-03-01	Mix	MC	2007-03-09	Squamous cell carcinoma, invasive	Well	Basaloid, minimal keratinization	Eye	Skin
1T: Tumor; N: normal
2FS: female spayed; MC: male castrated; MI: male intact

## Sheet: Table S1B-aCGH-CNA
Table S1B. CNAs of canine HNSCCs determined by aCGH analysis, and the significantly enriched functions and pathways of amplified/deleted genes found by DAVID (p≤0.05)
Case ID	log2-ratio standard deviation	CNAs (bp)1	Amplification (bp)	Size range (bp)	Ave. size (bp)	Deletion (bp)	Size range (bp)	Ave. size (bp)	Total Genes2	Amplified genes	Deleted genes	Amplified genes enriched function clusters3	Deleted genes enriched function clusters	Amplified genes enriched pathways	Deleted genes enriched pathways
240T/N	0.305027	76084850	58088588	8,501 - 421,140	37380	17996262	8,476 - 138,899	19348	831	514	318	cytoskeletal protein binding, protein kinase activity, extracellular matrix, heparin binding, response to hormone stimulus	extracellular matrix, GTPase regulator activity, chromosome organization	Pathways in cancer, Endocytosis, Glycerolipid metabolism, Glycerophospholipid metabolism,Ether lipid metabolism, Wnt signaling pathway, Axon guidance, Purine metabolism, Prostate cancer, mTOR signaling pathway, Phosphatidylinositol signaling system	Small cell lung cancer, Regulation of actin cytoskeleton, Endocytosis, Prostate cancer, Focal adhesion, Arrhythmogenic right ventricular cardiomyopathy (ARVC)
1172T/N	0.324112	94629048	58004557	8,476 - 245,973	25787	36624491	8,476 -300,530	25044	1351	600	755	cell adhesion, Dilated cardiomyopathy, protein kinase activity, postsynaptic membrane, extracellular matrix	cell adhesion, kinase, condensed chromosome, extracellular matrix, cell cycle, bromodomain, DNA repair	Dilated cardiomyopathy, Hypertrophic cardiomyopathy (HCM), Arrhythmogenic right ventricular cardiomyopathy (ARVC), Neuroactive ligand-receptor interaction, Focal adhesion, Endocytosis, Vascular smooth muscle contraction, Lysosome	Endocytosis, Small cell lung cancer, ECM-receptor interaction, Pathways in cancer, Nucleotide excision repair, Basal transcription factors, NOD-like receptor signaling pathway, Focal adhesion
938T/N	0.316599	90687570	58034479	8,501 - 432,025	31336	32653091	8,501 - 166,440	19161	1160	639	523	regulation of cell cycle, extracellular matrix organization, protein kinase activity	cell adhesion, protein kinase activity, Bromodomain, extracellular matrix, cell-cell adhesion	Cell cycle, Endocytosis, Folate biosynthesis, Huntington's disease	Phosphatidylinositol signaling system, Inositol phosphate metabolism, Calcium signaling pathway, Endocytosis, Non-small cell lung cancer, Wnt signaling pathway, ErbB signaling pathway, Prostate cancer, Pathways in cancer, Focal adhesion, Synthesis and degradation of ketone bodies, Melanogenesis, Small cell lung cancer, Long-term potentiation, Aldosterone-regulated sodium reabsorption, Dilated car…
571T/N	0.303601	37244098	21352205	8,501 - 209,812	17464	15891893	8,476 - 87,207	17093	636	334	304	protein kinase activity, cell junction, ATPase activity, cell adhesion, cell motion, focal adhesion	cell adhesion, muscle organ development, regulation of lipid metabolic process	Phosphatidylinositol signaling system, Long-term depression, GnRH signaling pathway, Focal adhesion, Long-term potentiation, Gap junction, Vascular smooth muscle contraction, Calcium signaling pathway, Non-small cell lung cancer, Fc gamma R-mediated phagocytosis, Melanogenesis, Pathways in cancer, Endocytosis, Dilated cardiomyopathy, Inositol phosphate metabolism, Axon guidance	Arrhythmogenic right ventricular cardiomyopathy (ARVC), Hypertrophic cardiomyopathy (HCM), Dilated cardiomyopathy, ABC transporters, Alzheimer's disease, Phosphatidylinositol signaling system
251T/N	0.271768	4525546	2469432	8,551 - 209,812	18547	2056114	8,589 - 85,473	18076	79	35	45	ATP binding	muscle organ development, :C2 membrane targeting protein	Insulin signaling pathway	Calcium signaling pathway, Small cell lung cancer, Hypertrophic cardiomyopathy (HCM), ErbB signaling pathway, Leukocyte transendothelial migration
404T/N	0.102216	0	0			0			0	0	0	-	-	-	-
465T/N	0.105097	0	0			0			0	0	0	-	-	-	-
573T/251N	0.207379	5357159	2323623	8,576 - 134,645	37478	3033536	8,601 - 214,439	42132	28	25	3	-	chromosome organization, GTPase regulator activity, oxidation reduction, cell junction	-	Primary immunodeficiency, Ubiquitin mediated proteolysis
419T/N-1	0.274129	17286444	11463556	8,526 - 116,382	21564	5822888	8,496 - 94,152	17820	255	136	120	extracellular matrix part, cell adhesion, protein kinase activity	ubl conjugation	Focal adhesion, Pancreatic cancer, Fructose and mannose metabolism, Bladder cancer, mTOR signaling pathway	Small cell lung cancer, Pathways in cancer, T cell receptor signaling pathway, Natural killer cell mediated cytotoxicity, B cell receptor signaling pathway, Chronic myeloid leukemia
419T/N-2	0.233987	620358	520834	8,651 - 71,762	26042	99524	9,101 - 22,494	14218	21	17	4	-	-	-	-
840T/N	0.210668	56513604	52615641	8,551 - 487,991	62862	3897963	8,501 - 75,970	19686	416	372	44	skeletal system development, extracellular matrix, peptidase activity, ubl conjugation pathway	metal ion binding, disulfide bond	Pathways in cancer, Proteasome, Alanine, aspartate and glutamate metabolism, Small cell lung cancer, Purine metabolism, ECM-receptor interaction	-
1152T/N	0.152411	379139	267002	28,693 - 85,409	53400	112137	13,627 - 49,349	28034	5	3	2	-	-	-	-
734T/N	0.307959	97050182	59499713	8,526 - 609,658	64532	37550469	8,476 - 511,002	20027	1134	522	612	Peptidase S1/S6, chymotrypsin/Hap, active site, extracellular matrix	chordate embryonic development, cell adhesion, embryonic morphogenesis, regulation of apoptosis	Sulfur metabolism, Focal adhesion, Steroid hormone biosynthesis, Androgen and estrogen metabolism, Pathways in cancer, ErbB signaling pathway, Pyrimidine metabolism, Calcium signaling pathway	Pathways in cancer, :TGF-beta signaling pathway, Dorso-ventral axis formation, Lysosome, ABC transporters, N-Glycan biosynthesis, Colorectal cancer, Type II diabetes mellitus, Hematopoietic cell lineage
1aCGH CNAs identified as described (Tang et al., 2010)* with cutoff of 0.4 in log2-ratio, 3 probes and FDR=0.01. Excluding chromosome X
2Genes with CNAs found in coding regions.
2Red text: recurrent among the tumors
*Tang, J., Le, S., Sun, L., Yan, X., Zhang, M., Macleod, J., Leroy, B., Northrup, N., Ellis, A., Yeatman, T. J., et al. (2010). Copy number abnormalities in sporadic canine colorectal cancers. Genome research 20, 341-350.

## Sheet: Table S1C-240-Chr16_Amp
Table S1C. Genes harbored by the focal amplification on the chromosome 16 (chr16:20874453-30664857) in tumor 2401
Gene symbol	Coordinate	Gene name	Ave. aCGH log2(T/N) ratio	RNA-seq FPKM 240T	95CI cutoff2
DPP6	chr16:20171614-20996534	dipeptidyl-peptidase 6	0.645	0.0163251	NA
PAXIP1	chr16:21019188-21065056	PAX interacting (with transcription-activation domain) protein 1	0.617	4.14062	High
RBM33	chr16:21442372-21587042	RNA binding motif protein 33	0.478	4.21976	Normal
SHH	chr16:21606013-21615514	sonic hedgehog	0.541	0	NA
RNF32	chr16:22191388-22233263	ring finger protein 32	0.837	0.705561	NA
LMBR1	chr16:22251645-22394130	limb development membrane protein 1	0.85	7.92416	High
NOM1	chr16:22429175-22444532	nucleolar protein with MIF4G domain 1	0.933	6.77003	High
MNX1	chr16:22462922-22468618	motor neuron and pancreas homeobox 1	0.933	2.72103	High
UBE3C	chr16:22544126-22670802	ubiquitin protein ligase E3C	0.908	29.9151	High
DNAJB6	chr16:22760225-22781220	DnaJ (Hsp40) homolog, subfamily B, member 6	0.908	53.1588	High
PTPRN2	chr16:22858395-23380965	protein tyrosine phosphatase, receptor type, N polypeptide 2	0.934	0.103393	NA
NCAPG2	chr16:23604376-23667097	non-SMC condensin II complex, subunit G2	0.733	10.4869	High
ESYT2	chr16:23674420-23756364	extended synaptotagmin-like protein 2	0.84	21.078	High
WDR60	chr16:23773268-23814249	WD repeat domain 60	0.886	0.822832	NA
VIPR2	chr16:23883025-23942340	vasoactive intestinal peptide receptor 2	0.754	0.110741	NA
PSD3	chr16:24283484-24730053	pleckstrin and Sec7 domain containing 3	0.844	6.44584	High
SH2D4A	chr16:25093800-25163558	SH2 domain containing 4A	0.777	11.9558	High
CSGALNACT1	chr16:25174172-25261812	chondroitin sulfate N-acetylgalactosaminyltransferase 1	0.822	1.77574	Normal
INTS10	chr16:25561771-25591241	integrator complex subunit 10	0.702	8.53592	High
HGSNAT	chr16:25595248-25638353	heparan-alpha-glucosaminide N-acetyltransferase	0.855	16.1274	High
FNTA	chr16:25693852-25722716	farnesyltransferase, CAAX box, alpha	0.652	56.812	High
HOOK3	chr16:25739439-25855639	hook microtubule-tethering protein 3	0.64	6.81244	High
RNF170	chr16:25856071-25893288	ring finger protein 170	0.717	9.56056	High
THAP1	chr16:25894866-25904370	THAP domain containing, apoptosis associated protein 1	0.7174	8.97473	High
CHRNB3	chr16:25977419-26002992	cholinergic receptor, nicotinic, beta 3 (neuronal)	0.851	0	NA
C8orf40	chr16:26109066-26120227	small integral membrane protein 19	0.8511	28.6962	High
SLC20A2	chr16:26180190-26222873	solute carrier family 20 (phosphate transporter), member 2	0.851	12.6657	High
VDAC3	chr16:26231542-26244531	voltage-dependent anion channel 3	0.851	37.5315	High
DKK4	chr16:26257088-26259645	dickkopf WNT signaling pathway inhibitor 4	0.851	0	Normal
POLB	chr16:26261152-26290168	polymerase (DNA directed), beta	0.851	6.03147	High
IKBKB	chr16:26313775-26373854	inhibitor of kappa light polypeptide gene enhancer in B-cells, kinase beta	0.851	17.4258	High
PLAT	chr16:26438156-26450779	plasminogen activator, tissue	0.836	97.4379	High
AP3M2	chr16:26453727-26473018	adaptor-related protein complex 3, mu 2 subunit	0.836	1.03006	Normal
KAT6A	chr16:26560940-26671195	K(lysine) acetyltransferase 6A	0.813	9.75344	High
ANK1	chr16:26820441-26920164	ankyrin 1, erythrocytic	0.875	0.332178	Normal
AGPAT6	chr16:26941483-26964407	1-acylglycerol-3-phosphate O-acyltransferase 6	0.791	46.5181	High
GOLGA7	chr16:27037505-27055915	golgin A7	0.809	49.4326	High
SFRP1	chr16:27216353-27260069	secreted frizzled-related protein 1	0.809	50.1544	High
ZMAT4	chr16:27510026-27844506	zinc finger, matrin-type 4	0.891	0.0598994	NA
IDO2	chr16:28272468-28328559	indoleamine 2,3-dioxygenase 2	0.567	1.43594	High
IDO1	chr16:28345925-28360773	indoleamine 2,3-dioxygenase 1	0.749	0.509855	Normal
ADAM18	chr16:28520219-28775462	ADAM metallopeptidase domain 18	0.725	0	NA
ADAM2	chr16:28735864-28866541	ADAM metallopeptidase domain 2	0.79	2	NA
ADAM32	chr16:29181978-29364166	ADAM metallopeptidase domain 32	0.838	0.0604586	NA
ADAM9	chr16:29366777-29504714	ADAM metallopeptidase domain 9	0.721	26.0736	High
TM2D2	chr16:29505219-29510618	TM2 domain containing 2	0.925	17.1077	High
HTRA4	chr16:29511924-29521984	HtrA serine peptidase 4	0.925	0.0486667	NA
PLEKHA2	chr16:29522474-29571343	pleckstrin homology domain containing, family A (phosphoinositide binding specific) member 2	0.855	5.76939	High
TACC1	chr16:29631289-29751091	transforming, acidic coiled-coil containing protein 1	0.807	3.19392	High
C8orf86	chr16:29932224-29949096	chromosome 8 open reading frame 86	0.8767	0	NA
FGFR1	chr16:29982764-30034034	fibroblast growth factor receptor 1	0.877	5.96977	Normal
LETM2	chr16:30036744-30054069	leucine zipper-EF-hand containing transmembrane protein 2	0.877	0.291345	NA
WHSC1L1	chr16:30059929-30174029	Wolf-Hirschhorn syndrome candidate 1-like 1	0.637	16.4931	High
PPAPDC1B	chr16:30179684-30185577	phosphatidic acid phosphatase type 2 domain containing 1B	1.056	7.23365	High
DDHD2	chr16:30186038-30212655	DDHD domain containing 2	1.056	5.05923	High
LSM1	chr16:30257660-30268582	LSM1 homolog, U6 small nuclear RNA associated (S. cerevisiae)	0.87	7.22153	High
STAR	chr16:30279673-30284589	steroidogenic acute regulatory protein	0.87	0	NA
ASH2L	chr16:30287920-30320465	ash2 (absent, small, or homeotic)-like (Drosophila)	0.87	12.9351	High
EIF4EBP1	chr16:30343353-30363634	eukaryotic translation initiation factor 4E binding protein 1	0.8699	395.605	High
GOT1L1	chr16:30415979-30420938	glutamic-oxaloacetic transaminase 1-like 1	0.953	0	NA
RAB11FIP1	chr16:30456643-30487405	RAB11 family interacting protein 1 (class I)	0.723	59.3984	High
GPR124	chr16:30500907-30536784	G protein-coupled receptor 124	0.694	0.819255	High
ERLIN2	chr16:30575527-30593091	ER lipid raft associated 2	1.002	8.50119	High
1The amplicon encodes 63 genes in total. In tumor 240, all 63 genes are amplified based on aCGH; 47 amplified genes have FPKM>=1 across all the samples, and 40 genes are both amplified and highly expresssed with 95% confidence interval cutoff.
2NA represents genes with FPKM<1 across all the samples, and were not used in 95% confidence interval calculation.

## Sheet: Table S1D-240-Chr16_Amp+Over
Table S1D. Significantly enriched functional groups of amplified and overexpressed genes in tumor 240 by DAVID (p≤0.05)
Annotation Cluster 1	Enrichment Score: 1.2969751236929914
Category	Term	Count	%	PValue	Genes	List Total	Pop Hits	Pop Total	Fold Enrichment	Bonferroni	Benjamini	FDR
GOTERM_BP_FAT	GO:0042981~regulation of apoptosis	6	15.3846	0.0230066	FNTA, SFRP1, POLB, IKBKB, DNAJB6, ADAM9	29	804	13528	3.48121	0.99997	0.99997	28.1074
GOTERM_BP_FAT	GO:0043067~regulation of programmed cell death	6	15.3846	0.0239012	FNTA, SFRP1, POLB, IKBKB, DNAJB6, ADAM9	29	812	13528	3.44692	0.99998	0.995568	29.0351
GOTERM_BP_FAT	GO:0010941~regulation of cell death	6	15.3846	0.0242425	FNTA, SFRP1, POLB, IKBKB, DNAJB6, ADAM9	29	815	13528	3.43423	0.999983	0.974391	29.3861
GOTERM_BP_FAT	GO:0043066~negative regulation of apoptosis	4	10.2564	0.0358956	FNTA, SFRP1, POLB, IKBKB	29	354	13528	5.27099	1	0.962198	40.4459
GOTERM_BP_FAT	GO:0043069~negative regulation of programmed cell death	4	10.2564	0.0371877	FNTA, SFRP1, POLB, IKBKB	29	359	13528	5.19758	1	0.940965	41.5675
GOTERM_BP_FAT	GO:0060548~negative regulation of cell death	4	10.2564	0.037449	FNTA, SFRP1, POLB, IKBKB	29	360	13528	5.18314	1	0.91308	41.7919

## Sheet: Table S1E-aCGH-Amp
Table S1E. Amplified genes in canine HNSCCs found by aCGH analysis
Case ID	Gene symbol	Gene name	Expression with 95% CI cutoff*
240	AASDH	aminoadipate-semialdehyde dehydrogenase	Normal
	ABCB5	ATP-binding cassette, sub-family B (MDR/TAP), member 5; small nuclear ribonucleoprotein 35kDa (U11/U12)	NA
	ABI1	abl-interactor 1	Normal
	ABI3BP	ABI family, member 3 (NESH) binding protein	Normal
	ABLIM1	actin binding LIM protein 1	Normal
	ABRA	actin-binding Rho activating protein	Low
	ADAM18	ADAM metallopeptidase domain 18	NA
	ADAM2	ADAM metallopeptidase domain 2	NA
	ADAM32	ADAM metallopeptidase domain 32	NA
	ADAM9	ADAM metallopeptidase domain 9 (meltrin gamma)	High
	ADAMTS3	ADAM metallopeptidase with thrombospondin type 1 motif, 3	Normal
	ADCY2	adenylate cyclase 2 (brain)	Low
	ADCY8	adenylate cyclase 8 (brain)	NA
	AFM	afamin	NA
	AFP	alpha-fetoprotein	NA
	AGPAT4	1-acylglycerol-3-phosphate O-acyltransferase 4 (lysophosphatidic acid acyltransferase, delta)	Normal
	AGPAT6	1-acylglycerol-3-phosphate O-acyltransferase 6 (lysophosphatidic acid acyltransferase, zeta)	High
	AGPHD1	aminoglycoside phosphotransferase domain containing 1	Normal
	AHNAK2	AHNAK nucleoprotein 2	Normal
	AHR	aryl hydrocarbon receptor	High
	AKAP9	A kinase (PRKA) anchor protein (yotiao) 9	High
	ALB	albumin	NA
	ALOX15	arachidonate 15-lipoxygenase	NA
	AMBN	ameloblastin (enamel matrix protein)	NA
	ANGPT1	angiopoietin 1	NA
	ANK1	ankyrin 1, erythrocytic	Normal
	ANKIB1	ankyrin repeat and IBR domain containing 1	High
	ANKRD24	ankyrin repeat domain 24	NA
	ANO2	anoctamin 2	Normal
	ANXA1	annexin A1	High
	ANXA13	annexin A13	NA
	AP3M2	adaptor-related protein complex 3, mu 2 subunit	Normal
	ARHGAP18	Rho GTPase activating protein 18	High
	ARID5B	AT rich interactive domain 5B (MRF1-like)	Normal
	ASAP1	ArfGAP with SH3 domain, ankyrin repeat and PH domain 1	High
	ASB4	ankyrin repeat and SOCS box-containing 4	NA
	ASH2L	ash2 (absent, small, or homeotic)-like (Drosophila)	High
	ASNS	asparagine synthetase	High
	ATG3	ATG3 autophagy related 3 homolog (S. cerevisiae)	High
	ATP10D	ATPase, class V, type 10D	High
	ATP8A1	ATPase, aminophospholipid transporter (APLT), class I, type 8A, member 1	Normal
	ATP8B4	ATPase, class I, type 8B, member 4	High
	ATP9B	ATPase, class II, type 9B	High
	ATRNL1	attractin-like 1	NA
	AVL9	AVL9 homolog (S. cerevisiase)	High
	AZIN1	antizyme inhibitor 1	High
	BAI1	brain-specific angiogenesis inhibitor 1	NA
	BATF	basic leucine zipper transcription factor, ATF-like	High
	BBX	bobby sox homolog (Drosophila)	Normal
	BCL11B	B-cell CLL/lymphoma 11B (zinc finger protein)	High
	BEND4	BEN domain containing 4	High
	BET1	hypothetical protein LOC100128542; blocked early in transport 1 homolog (S. cerevisiae)	High
	BICD2	bicaudal D homolog 2 (Drosophila)	Normal
	BLNK	B-cell linker	Normal
	BRF1	BRF1 homolog, subunit of RNA polymerase III transcription initiation factor IIIB (S. cerevisiae)	Normal
	C14orf37	chromosome 14 open reading frame 37	High
	C17orf78	chromosome 17 open reading frame 78	NA
	C1GALT1	core 1 synthase, glycoprotein-N-acetylgalactosamine 3-beta-galactosyltransferase, 1	High
	C4orf14	chromosome 4 open reading frame 14	Normal
	C5orf44	chromosome 5 open reading frame 44	High
	C6orf204	chromosome 6 open reading frame 204	Low
	C7orf30	chromosome 7 open reading frame 30	Normal
	C7orf58	chromosome 7 open reading frame 58	NA
	C7orf63	chromosome 7 open reading frame 63	High
	C7orf64	chromosome 7 open reading frame 64	High
	C7orf71	hypothetical protein LOC285941	NA
	C8orf33	chromosome 8 open reading frame 33	High
	C8orf40	chromosome 8 open reading frame 40	High
	C8orf76	chromosome 8 open reading frame 76	Normal
	C8orf86	chromosome 8 open reading frame 86	NA
	CACNA1E	calcium channel, voltage-dependent, R type, alpha 1E subunit	NA
	CADPS2	Ca++-dependent secretion activator 2	Normal
	CALCR	calcitonin receptor	NA
	CALCRL	calcitonin receptor-like	Normal
	CASD1	CAS1 domain containing 1	Normal
	CASQ2	calsequestrin 2 (cardiac muscle)	NA
	CATSPERG	chromosome 19 open reading frame 15	NA
	CBLB	Cas-Br-M (murine) ecotropic retroviral transforming sequence b	Normal
	CBX3	similar to chromobox homolog 3; chromobox homolog 3 (HP1 gamma homolog, Drosophila)	High
	CCDC132	coiled-coil domain containing 132	High
	CCDC141	coiled-coil domain containing 141	NA
	CCDC147	coiled-coil domain containing 147	NA
	CCDC94	coiled-coil domain containing 94	High
	CCNE1	cyclin E1	High
	CDCA7L	cell division cycle associated 7-like	High
	CDK14	PFTAIRE protein kinase 1	Normal
	CDK6	cyclin-dependent kinase 6	High
	CEBPA	CCAAT/enhancer binding protein (C/EBP), alpha	Normal
	CENPC1	centromere protein C 1	High
	CEP135	centrosomal protein 135kDa	High
	CEP170	centrosomal protein 170kDa	High
	CHIC2	cysteine-rich hydrophobic domain 2	Normal
	CHRNB3	cholinergic receptor, nicotinic, beta 3	NA
	CLOCK	clock homolog (mouse)	Normal
	CNBD1	cyclic nucleotide binding domain containing 1	NA
	CNGA1	cyclic nucleotide gated channel alpha 1	NA
	CNOT4	CCR4-NOT transcription complex, subunit 4	High
	COL12A1	collagen, type XII, alpha 1	High
	COL14A1	collagen, type XIV, alpha 1	Normal
	COL1A2	collagen, type I, alpha 2	High
	COL21A1	collagen, type XXI, alpha 1	NA
	COL22A1	collagen, type XXII, alpha 1	NA
	COL28A1	collagen, type XXVIII, alpha 1	NA
	COMMD8	COMM domain containing 8	High
	CORIN	corin, serine peptidase	NA
	CSGALNACT1	chondroitin sulfate N-acetylgalactosaminyltransferase 1	Normal
	CSMD3	CUB and Sushi multiple domains 3	NA
	CSN1S1	casein alpha s1	NA
	CSN2	casein beta	NA
	CSN3	casein kappa	NA
	CTNND2	catenin (cadherin-associated protein), delta 2 (neural plakophilin-related arm-repeat protein)	NA
	CUBN	cubilin (intrinsic factor-cobalamin receptor)	NA
	CWC22	CWC22 spliceosome-associated protein homolog (S. cerevisiae)	Normal
	CWH43	hypothetical protein FLJ21511	Low
	CYP51A1	cytochrome P450, family 51, subfamily A, polypeptide 1	Low
	DAAM1	dishevelled associated activator of morphogenesis 1	Normal
	DAPL1	death associated protein-like 1	Normal
	DCAF6	IQ motif and WD repeats 1	Low
	DCC	deleted in colorectal carcinoma	NA
	DDHD2	DDHD domain containing 2	High
	DDR2	discoidin domain receptor tyrosine kinase 2	High
	DENND3	DENN/MADD domain containing 3	High
	DEPTOR	DEP Domain Containing MTOR-Interacting Protein	Normal
	DERL1	Der1-like domain family, member 1	High
	DGKB	diacylglycerol kinase, beta 90kDa	High
	DGKG	diacylglycerol kinase, gamma 90kDa	NA
	DHDH	dihydrodiol dehydrogenase (dimeric)	High
	DKK4	dickkopf homolog 4 (Xenopus laevis)	Normal
	DLGAP5	discs, large (Drosophila) homolog-associated protein 5	Normal
	DLX6	distal-less homeobox 6	Low
	DNAH11	dynein, axonemal, heavy chain 11	NA
	DNAJB6	DnaJ (Hsp40) homolog, subfamily B, member 6	High
	DOCK4	dedicator of cytokinesis 4	High
	DOHH	deoxyhypusine hydroxylase/monooxygenase	High
	DPP6	dipeptidyl-peptidase 6	NA
	DPYS	dihydropyrimidinase	High
	DSCC1	defective in sister chromatid cohesion 1 homolog (S. cerevisiae)	Normal
	DYNC1I1	dynein, cytoplasmic 1, intermediate chain 1	NA
	E2F3	E2F transcription factor 3	High
	EBI3	Epstein-Barr virus induced 3	High
	EFCAB11	EF-hand calcium binding domain 11	Normal
	EFR3A	EFR3 homolog A (S. cerevisiae)	High
	EIF2C2	eukaryotic translation initiation factor 2C, 2	Normal
	EIF3E	eukaryotic translation initiation factor 3, subunit E	Normal
	EIF3H	eukaryotic translation initiation factor 3, subunit H	Normal
	EIF4EBP1	eukaryotic translation initiation factor 4E binding protein 1	High
	ENPP2	ectonucleotide pyrophosphatase/phosphodiesterase 2	High
	EPB41	erythrocyte membrane protein band 4.1 (elliptocytosis 1, RH-linked)	High
	EPB41L2	erythrocyte membrane protein band 4.1-like 2	High
	EPHA5	EPH receptor A5	NA
	EPHB1	EPH receptor B1	Normal
	EPN1	epsin 1	Normal
	ERLIN2	ER lipid raft associated 2	High
	ESYT2	family with sequence similarity 62 (C2 domain containing), member B	High
	ETV1	ets variant 1	Normal
	EVL	Enah/Vasp-like	Normal
	EXOC1	exocyst complex component 1	High
	EXT1	exostoses (multiple) 1	High
	FAM133B	family with sequence similarity 133, member B pseudogene; similar to FAM133B protein; family with sequence similarity 133, member B	Normal
	FAM135B	family with sequence similarity 135, member B	NA
	FAM179B	family with sequence similarity 179, member B	Normal
	FAM49B	family with sequence similarity 49, member B	High
	FAM83A	family with sequence similarity 83, member A	Normal
	FAM91A1	family with sequence similarity 91, member A1	High
	FBXL4	F-box and leucine-rich repeat protein 4	Normal
	FER1L6	fer-1-like 6 (C. elegans)	NA
	FGFR1	fibroblast growth factor receptor 1	Normal
	FGGY	FGGY carbohydrate kinase domain containing	Low
	FIGN	fidgetin	NA
	FIP1L1	FIP1 like 1 (S. cerevisiae)	High
	FLJ43860	FLJ43860 protein	NA
	FNTA	farnesyltransferase, CAAX box, alpha	High
	FRMD4A	FERM domain containing 4A	High
	FRYL	FRY-like	Normal
	FSIP2	fibrous sheath interacting protein 2	NA
	FUBP1	far upstream element (FUSE) binding protein 1	Normal
	FZD1	frizzled homolog 1 (Drosophila)	Normal
	FZD6	frizzled homolog 6 (Drosophila)	High
	GABRA2	gamma-aminobutyric acid (GABA) A receptor, alpha 2	High
	GABRA4	gamma-aminobutyric acid (GABA) A receptor, alpha 4	NA
	GABRB1	gamma-aminobutyric acid (GABA) A receptor, beta 1	High
	GATA3	GATA binding protein 3	Normal
	GC	group-specific component (vitamin D binding protein)	NA
	GCLC	glutamate-cysteine ligase, catalytic subunit	High
	GLCCI1	glucocorticoid induced transcript 1	High
	GLIS3	GLIS family zinc finger 3	High
	GLTP	glycolipid transfer protein; glycolipid transfer protein pseudogene 1	Low
	GOLGA7	golgi autoantigen, golgin subfamily a, 7	High
	GOLGB1	golgin B1, golgi integral membrane protein	High
	GOT1L1	glutamic-oxaloacetic transaminase 1-like 1	NA
	GPNMB	glycoprotein (transmembrane) nmb	High
	GPR124	G protein-coupled receptor 124	High
	GRAMD1A	GRAM domain containing 1A	High
	GRHL2	grainyhead-like 2 (Drosophila)	Normal
	GRINA	glutamate receptor, ionotropic, N-methyl D-aspartate-associated protein 1 (glutamate binding)	High
	GSDMC	gasdermin C	High
	GTPBP10	GTP-binding protein 10 (putative)	High
	HAS2	hyaluronan synthase 2	Normal
	HBS1L	HBS1-like (S. cerevisiae)	Normal
	HDAC9	histone deacetylase 9	Normal
	HEPACAM2	HEPACAM family member 2	NA
	HGSNAT	heparan-alpha-glucosaminide N-acetyltransferase	High
	HHLA1	HERV-H LTR-associating 1	NA
	HIPK4	homeodomain interacting protein kinase 4	NA
	HNRNPL	similar to heterogeneous nuclear ribonucleoprotein L-like; heterogeneous nuclear ribonucleoprotein L	Normal
	HOOK1	hook homolog 1 (Drosophila)	Low
	HOOK3	hook homolog 3 (Drosophila)	High
	HRSP12	heat-responsive protein 12	Normal
	HSDL2	hydroxysteroid dehydrogenase like 2	Low
	HTRA4	HtrA serine peptidase 4	NA
	IARS	isoleucyl-tRNA synthetase	Normal
	ICA1	islet cell autoantigen 1, 69kDa	Normal
	IDO1	indoleamine 2,3-dioxygenase 1	Normal
	IDO2	indoleamine 2,3-dioxygenase 2	High
	IGF2BP3	insulin-like growth factor 2 mRNA binding protein 3	Normal
	IKBKB	inhibitor of kappa light polypeptide gene enhancer in B-cells, kinase beta	High
	IL12RB2	interleukin 12 receptor, beta 2	Normal
	INTS10	integrator complex subunit 10	High
	IP6K3	inositol hexakisphosphate kinase 3	NA
	IPCEF1	interaction protein for cytohesin exchange factors 1	NA
	IPPK	inositol 1,3,4,5,6-pentakisphosphate 2-kinase	Normal
	IQUB	IQ motif and ubiquitin domain containing	Normal
	IREB2	iron-responsive element binding protein 2	Normal
	ISPD	notch1-induced protein	High
	ITGB8	integrin, beta 8	Low
	KAT6A	K(lysine) acetyltransferase 6A	High
	KAZN	kazrin, periplakin interacting protein	Normal
	KBTBD2	kelch repeat and BTB (POZ) domain containing 2	High
	KCNH5	potassium voltage-gated channel, subfamily H (eag-related), member 5	NA
	KCNK6	potassium channel, subfamily K, member 6	High
	KDR	kinase insert domain receptor (a type III receptor tyrosine kinase)	High
	KHDRBS3	KH domain containing, RNA binding, signal transduction associated 3	Normal
	KIAA0196	KIAA0196	High
	KIAA0284	KIAA0284	Normal
	KIAA1211	KIAA1211	Normal
	KIAA1715	KIAA1715	High
	KLF10	Kruppel-like factor 10	High
	KRIT1	KRIT1, ankyrin repeat containing	High
	L3MBTL3	l(3)mbt-like 3 (Drosophila)	High
	LETM2	leucine zipper-EF-hand containing transmembrane protein 2	NA
	LGALS3	lectin, galactoside-binding, soluble, 3	Low
	LIMCH1	LIM and calponin homology domains 1	Normal
	LMBR1	limb region 1 homolog (mouse)	High
	LNX1	ligand of numb-protein X 1	Normal
	LOC100506049	LOC100506049	NA
	LPHN3	latrophilin 3	Normal
	LRRC6	leucine rich repeat containing 6	NA
	LRRC66	leucine rich repeat containing 66	NA
	LRRD1	leucine-rich repeats and death domain containing 1	NA
	LSM1	LSM1 homolog, U6 small nuclear RNA associated (S. cerevisiae)	High
	MAMDC2	MAM domain containing 2	Low
	MAP1LC3B	microtubule-associated protein 1 light chain 3 beta	Normal
	MAP1LC3B2	microtubule-associated protein 1 light chain 3 beta 2	NA
	MBD2	methyl-CpG binding domain protein 2	Normal
	MED1	mediator complex subunit 1	Normal
	MEOX2	mesenchyme homeobox 2	Normal
	MET	met proto-oncogene (hepatocyte growth factor receptor)	Normal
	MIF4GD	MIF4G domain containing	Normal
	MIOS	missing oocyte, meiosis regulator, homolog (Drosophila)	High
	MLLT4	similar to Afadin (Protein AF-6); myeloid/lymphoid or mixed-lineage leukemia (trithorax homolog, Drosophila); translocated to, 4	High
	MNX1	motor neuron and pancreas homeobox 1	High
	MOBKL1A	MOB1, Mps One Binder kinase activator-like 1A (yeast)	Normal
	MORC1	MORC family CW-type zinc finger 1	NA
	MORN5	MORN repeat containing 5	NA
	MPND	MPN domain containing	High
	MPP4	membrane protein, palmitoylated 4 (MAGUK p55 subfamily member 4)	NA
	MRPL13	mitochondrial ribosomal protein L13	Normal
	MRPS7	mitochondrial ribosomal protein S7	Normal
	MTERF	mitochondrial transcription termination factor	High
	MTHFD1L	methylenetetrahydrofolate dehydrogenase (NADP+ dependent) 1-like	High
	MTHFD2L	methylenetetrahydrofolate dehydrogenase (NADP+ dependent) 2-like	Normal
	MTOR	mechanistic target of rapamycin (serine/threonine kinase)	Normal
	MTRR	5-methyltetrahydrofolate-homocysteine methyltransferase reductase	Normal
	MTSS1	metastasis suppressor 1	High
	MYC	v-myc myelocytomatosis viral oncogene homolog (avian)	Normal
	MYH14	myosin, heavy chain 14	Normal
	MYH15	myosin, heavy chain 15	NA
	MYOCD	myocardin	NA
	NAV2	neuron navigator 2	Normal
	NCAPG2	non-SMC condensin II complex, subunit G2	High
	NDRG1	N-myc downstream regulated 1	High
	NEDD4L	neural precursor cell expressed, developmentally down-regulated 4-like	High
	NEK6	NIMA (never in mitosis gene a)-related kinase 6	High
	NFE2L3	nuclear factor (erythroid-derived 2)-like 3	Normal
	NFIC	nuclear factor I/C (CCAAT-binding transcription factor)	High
	NFXL1	nuclear transcription factor, X-box binding-like 1	High
	NIPAL1	NIPA-like domain containing 1	Low
	NLN	neurolysin (metallopeptidase M3 family)	Low
	NMU	neuromedin U	Low
	NOD1	nucleotide-binding oligomerization domain containing 1	Normal
	NOM1	nucleolar protein with MIF4G domain 1	High
	NOS3	nitric oxide synthase 3 (endothelial cell)	High
	NOV	nephroblastoma overexpressed gene	Normal
	NPAS1	neuronal PAS domain protein 1	NA
	NPM1	nucleophosmin 1 (nucleolar phosphoprotein B23, numatrin) pseudogene 21; hypothetical LOC100131044; similar to nucleophosmin 1; nucleophosmin (nucleolar phosphoprotein B23, numatrin)	Normal
	NRBP2	nuclear receptor binding protein 2	Normal
	NUCB1	nucleobindin 1	High
	NUP205	nucleoporin 205kDa	High
	NUS1	nuclear undecaprenyl pyrophosphate synthase 1 pseudogene; nuclear undecaprenyl pyrophosphate synthase 1 homolog (S. cerevisiae)	High
	OCIAD1	OCIA domain containing 1	Normal
	OCIAD2	OCIA domain containing 2	Low
	ODAM	odontogenic, ameloblast asssociated	High
	ODF1	outer dense fiber of sperm tails 1	NA
	OSBPL3	oxysterol binding protein-like 3	Normal
	OSTalpha	organic solute transporter alpha	High
	PACS2	phosphofurin acidic cluster sorting protein 2	Normal
	PAICS	phosphoribosylaminoimidazole carboxylase, phosphoribosylaminoimidazole succinocarboxamide synthetase	High
	PARK2	Parkinson disease (autosomal recessive, juvenile) 2, parkin	Normal
	PAXIP1	PAX interacting (with transcription-activation domain) protein 1	High
	PCSK5	proprotein convertase subtilisin/kexin type 5	Normal
	PDCL2	similar to hCG2040277; phosducin-like 2	NA
	PDE11A	phosphodiesterase 11A	NA
	PDE1C	phosphodiesterase 1C, calmodulin-dependent 70kDa	NA
	PDE7B	phosphodiesterase 7B	NA
	PDGFRA	platelet-derived growth factor receptor, alpha polypeptide	High
	PDK4	pyruvate dehydrogenase kinase, isozyme 4	High
	PDSS1	prenyl (decaprenyl) diphosphate synthase, subunit 1	Normal
	PEG10	paternally expressed 10	NA
	PERP	PERP, TP53 apoptosis effector	Low
	PEX1	peroxisomal biogenesis factor 1	High
	PHF14	PHD finger protein 14	High
	PIGV	phosphatidylinositol glycan anchor biosynthesis, class V	Normal
	PKHD1L1	polycystic kidney and hepatic disease 1 (autosomal recessive)-like 1	NA
	PKN1	protein kinase N1	High
	PLAT	plasminogen activator, tissue	High
	PLD1	phospholipase D1, phosphatidylcholine-specific	High
	PLD4	phospholipase D family, member 4	High
	PLEKHA2	pleckstrin homology domain containing, family A (phosphoinositide binding specific) member 2	High
	POLB	polymerase (DNA directed), beta	High
	POLR2B	polymerase (RNA) II (DNA directed) polypeptide B, 140kDa	Normal
	PON1	paraoxonase 1	NA
	PON2	paraoxonase 2	High
	PON3	paraoxonase 3	Normal
	POP1	processing of precursor 1, ribonuclease P/MRP subunit (S. cerevisiae)	Normal
	POU2F3	POU class 2 homeobox 3	Normal
	PPAP2B	phosphatidic acid phosphatase type 2B	High
	PPAPDC1A	phosphatidic acid phosphatase type 2 domain containing 1A	NA
	PPAPDC1B	phosphatidic acid phosphatase type 2 domain containing 1B	High
	PPIAL4A	peptidylprolyl isomerase A (cyclophilin A)-like 4E; peptidylprolyl isomerase A (cyclophilin A)-like 4G; peptidylprolyl isomerase A (cyclophilin A)-like 4F; peptidylprolyl isomerase A (cyclophilin A)-like 4A; peptidylprolyl isomerase A (cyclophilin A)-like 4C; peptidylprolyl isomerase A (cyclophilin A)-like 4B	NA
	PPP1R9A	protein phosphatase 1, regulatory (inhibitor) subunit 9A	NA
	PRKCA	protein kinase C, alpha	High
	PRX	periaxin	Normal
	PSD3	pleckstrin and Sec7 domain containing 3	High
	PSMB7	proteasome (prosome, macropain) subunit, beta type, 7	High
	PTK2	PTK2 protein tyrosine kinase 2	Normal
	PTPN13	protein tyrosine phosphatase, non-receptor type 13 (APO-1/CD95 (Fas)-associated phosphatase)	Low
	PTPRK	protein tyrosine phosphatase, receptor type, K	High
	PTPRN2	protein tyrosine phosphatase, receptor type, N polypeptide 2	NA
	PTPRZ1	protein tyrosine phosphatase, receptor-type, Z polypeptide 1	Normal
	PUF60	poly-U binding splicing factor 60KDa	High
	PYCRL	pyrroline-5-carboxylate reductase-like	High
	RAB11FIP1	RAB11 family interacting protein 1 (class I)	High
	RAD21	RAD21 homolog (S. pombe)	Normal
	RAPGEF5	Rap guanine nucleotide exchange factor (GEF) 5	High
	RASL11B	RAS-like, family 11, member B	High
	RASSF6	Ras association (RalGDS/AF-6) domain family member 6	High
	RBM18	RNA binding motif protein 18	High
	RBM33	RNA binding motif protein 33	Normal
	RCOR1	REST corepressor 1	Normal
	RDM1	RAD52 motif 1	NA
	RELB	v-rel reticuloendotheliosis viral oncogene homolog B	High
	RERE	arginine-glutamic acid dipeptide (RE) repeats	Normal
	RGS22	regulator of G-protein signaling 22	Normal
	RHOJ	ras homolog gene family, member J	High
	RIMS2	regulating synaptic membrane exocytosis 2	NA
	RNASET2	ribonuclease T2	High
	RNF170	ring finger protein 170	High
	RNF32	ring finger protein 32	NA
	ROS1	c-ros oncogene 1 , receptor tyrosine kinase	NA
	RPA3	replication protein A3, 14kDa	Normal
	RPL8	ribosomal protein L8; ribosomal protein L8 pseudogene 2	Normal
	RPS6KA5	ribosomal protein S6 kinase, 90kDa, polypeptide 5	High
	RRM2B	ribonucleotide reductase M2 B (TP53 inducible)	Low
	RSPO2	R-spondin 2 homolog (Xenopus laevis)	NA
	RSPO3	R-spondin 3 homolog (Xenopus laevis)	NA
	SAMD12	sterile alpha motif domain containing 12	Normal
	SAMD3	sterile alpha motif domain containing 3	NA
	SAMD7	sterile alpha motif domain containing 7	NA
	SCFD2	sec1 family domain containing 2	High
	SCIN	scinderin	High
	SCN1A	sodium channel, voltage-gated, type I, alpha subunit	NA
	SCRIB	scribbled homolog (Drosophila)	High
	SECISBP2	SECIS binding protein 2	High
	SEMA4D	sema domain, immunoglobulin domain (Ig), transmembrane domain (TM) and short cytoplasmic domain, (semaphorin) 4D	High
	SEMA5A	sema domain, seven thrombospondin repeats (type 1 and type 1-like), transmembrane domain (TM) and short cytoplasmic domain, (semaphorin) 5A	Normal
	SERPINA4	serpin peptidase inhibitor, clade A (alpha-1 antiproteinase, antitrypsin), member 4	NA
	SERPINA5	serpin peptidase inhibitor, clade A (alpha-1 antiproteinase, antitrypsin), member 5	NA
	SERPINB2	serpin peptidase inhibitor, clade B (ovalbumin), member 2	Normal
	SFRP1	secreted frizzled-related protein 1	High
	SGCE	sarcoglycan, epsilon	Normal
	SH2D4A	SH2 domain containing 4A	High
	SHH	sonic hedgehog homolog (Drosophila)	NA
	SKAP2	src kinase associated phosphoprotein 2	High
	SLAIN2	SLAIN motif family, member 2	High
	SLC10A4	solute carrier family 10 (sodium/bile acid cotransporter family), member 4	NA
	SLC20A2	solute carrier family 20 (phosphate transporter), member 2	High
	SLC22A3	solute carrier family 22 (extraneuronal monoamine transporter), member 3	NA
	SLC24A1	solute carrier family 24 (sodium/potassium/calcium exchanger), member 1	NA
	SLC25A13	solute carrier family 25, member 13 (citrin)	High
	SLC25A19	solute carrier family 25 (mitochondrial thiamine pyrophosphate carrier), member 19	Normal
	SLC30A8	solute carrier family 30 (zinc transporter), member 8	NA
	SLC30A9	solute carrier family 30 (zinc transporter), member 9	High
	SLC35F4	solute carrier family 35, member F4	NA
	SLC38A6	solute carrier family 38, member 6	Normal
	SLC45A4	solute carrier family 45, member 4	High
	SLC4A4	solute carrier family 4, sodium bicarbonate cotransporter, member 4	High
	SMOC2	SPARC related modular calcium binding 2	Normal
	SNTB1	syntrophin, beta 1 (dystrophin-associated protein A1, 59kDa, basic component 1)	Normal
	SNX10	sorting nexin 10	High
	SNX13	sorting nexin 13	High
	SP4	Sp4 transcription factor	Normal
	SPATA18	spermatogenesis associated 18 homolog (rat)	NA
	SPATC1	spermatogenesis and centriole associated 1	NA
	SPIN1	spindlin 1	Normal
	SPTB	spectrin, beta, erythrocytic	Normal
	SQLE	squalene epoxidase	Low
	STAP1	signal transducing adaptor family member 1	NA
	STAP2	signal transducing adaptor family member 2	High
	STAR	steroidogenic acute regulatory protein	NA
	STEAP1	six transmembrane epithelial antigen of the prostate 1	High
	STEAP1B		High
	STEAP2	six transmembrane epithelial antigen of the prostate 2	High
	STK31	serine/threonine kinase 31	NA
	SULT1B1	sulfotransferase family, cytosolic, 1B, member 1	High
	SYNRG	AP1 gamma subunit binding protein 1	High
	SYT17	synaptotagmin XVII; synaptotagmin VII	High
	TACC1	transforming, acidic coiled-coil containing protein 1	High
	TAF2	TAF2 RNA polymerase II, TATA box binding protein (TBP)-associated factor, 150kDa	High
	TBCB	tubulin folding cofactor B	High
	TBX18	T-box 18	NA
	TDP1	tyrosyl-DNA phosphodiesterase 1	Normal
	TEC	tec protein tyrosine kinase	High
	TECTA	tectorin alpha	NA
	TET3	tet oncogene family member 3	Normal
	TFPI2	tissue factor pathway inhibitor 2	High
	TG	thyroglobulin	NA
	THAP1	THAP domain containing, apoptosis associated protein 1	High
	THBS2	thrombospondin 2	High
	THSD7A	thrombospondin, type I, domain containing 7A	NA
	TIGD5	tigger transposable element derived 5	High
	TLK2	tousled-like kinase 2	Normal
	TM2D2	TM2 domain containing 2	High
	TMC1	transmembrane channel-like 1	NA
	TMEM196	transmembrane protein 196	NA
	TMEM207	transmembrane protein 207	NA
	TMEM45B	transmembrane protein 45B	Normal
	TMEM71	transmembrane protein 71	High
	TMPRSS11A	transmembrane protease, serine 11A	Normal
	TMPRSS11BNL	similar to RIKEN cDNA 9930019B18 gene	Normal
	TMPRSS11D	transmembrane protease, serine 11D	Normal
	TMPRSS11E	transmembrane protease, serine 11E	Normal
	TMPRSS11F	transmembrane protease, serine 11F	Normal
	TNIK	TRAF2 and NCK interacting kinase	Normal
	TNS3	tensin 3	High
	TRAPPC9	trafficking protein particle complex 9	High
	TRIB1	tribbles homolog 1 (Drosophila)	High
	TRIL	KIAA0644 gene product	NA
	TRPS1	trichorhinophalangeal syndrome I	Low
	TSNARE1	t-SNARE domain containing 1	NA
	TTC7B	tetratricopeptide repeat domain 7B	High
	TTLL2	tubulin tyrosine ligase-like family, member 2	NA
	TULP4	tubby like protein 4	High
	TWISTNB	TWIST neighbor	High
	TXK	TXK tyrosine kinase	NA
	TXNDC16	thioredoxin domain containing 16	High
	U2AF2	U2 small nuclear RNA auxiliary factor 2	Normal
	UBA6	ubiquitin-like modifier activating enzyme 6	High
	UBE2Q2	ubiquitin-conjugating enzyme E2Q family member 2	Normal
	UBE3C	ubiquitin protein ligase E3C	High
	UBR5	similar to E3 ubiquitin protein ligase, HECT domain containing, 1; ubiquitin protein ligase E3 component n-recognin 5	High
	UGT2A1	UDP glucuronosyltransferase 2 family, polypeptide A1	NA
	UGT2A2	UDP glucuronosyltransferase 2 family, polypeptide A2	NA
	UNC93A	unc-93 homolog A (C. elegans)	Normal
	USP46	ubiquitin specific peptidase 46	High
	UTP23	UTP23, small subunit (SSU) processome component, homolog (yeast)	Normal
	VDAC3	voltage-dependent anion channel 3	High
	VIP	vasoactive intestinal peptide	NA
	VIPR2	vasoactive intestinal peptide receptor 2	NA
	VLDLR	very low density lipoprotein receptor	Normal
	VNN1	vanin 1	High
	VPS13B	vacuolar protein sorting 13 homolog B (yeast)	Normal
	VPS13D	vacuolar protein sorting 13 homolog D (S. cerevisiae)	Normal
	VPS52	vacuolar protein sorting 52 homolog (S. cerevisiae)	Normal
	VWDE	von Willebrand factor D and EGF domains	NA
	WDFY4	WDFY family member 4	High
	WDR35	WD repeat domain 35	Low
	WDR60	WD repeat domain 60	NA
	WDR7	WD repeat domain 7	Normal
	WFS1	Wolfram syndrome 1 (wolframin)	High
	WHSC1L1	Wolf-Hirschhorn syndrome candidate 1-like 1	High
	WISP1	WNT1 inducible signaling pathway protein 1	High
	XPNPEP1	X-prolyl aminopeptidase (aminopeptidase P) 1, soluble	Normal
	YAP1	Yes-associated protein 1, 65kDa	Normal
	YTHDC1	YTH domain containing 1	Normal
	ZAR1	zygote arrest 1	NA
	ZC3H3	zinc finger CCCH-type containing 3	High
	ZCCHC14	zinc finger, CCHC domain containing 14	Normal
	ZCCHC2	zinc finger, CCHC domain containing 2	Normal
	ZFAT	zinc finger and AT hook domain containing	High
	ZFPM2	zinc finger protein, multitype 2	Normal
	ZHX1-C8ORF76	ZHX1-C8ORF76 readthrough	Low
	ZMAT4	zinc finger, matrin type 4	NA
	ZNF100	zinc finger protein 100	NA
	ZNF107	zinc finger protein 107	NA
	ZNF16	zinc finger protein 16	Normal
	ZNF236	zinc finger protein 236	Normal
	ZNF43	zinc finger protein 43	NA
	ZNF431	zinc finger protein 431	NA
	ZNF532	similar to zinc finger protein 347; zinc finger protein 532	Normal
	ZNF572	zinc finger protein 572	NA
	ZNF627	zinc finger protein 627	NA
	ZNF707	zinc finger protein 707	Normal
	ZNF783	zinc finger family member 783	Normal
	ZNF823	zinc finger protein 823	Normal
1172	AATF	apoptosis antagonizing transcription factor	High
	ABCC4	ATP-binding cassette, sub-family C (CFTR/MRP), member 4	High
	ACCN1	amiloride-sensitive cation channel 1, neuronal	High
	ACIN1	apoptotic chromatin condensation inducer 1	High
	ACVR2A	activin A receptor, type IIA	High
	ADAM20	ADAM metallopeptidase domain 20	NA
	ADAMTS20	ADAM metallopeptidase with thrombospondin type 1 motif, 20	Normal
	ADAMTSL1	ADAMTS-like 1	NA
	ADCY2	adenylate cyclase 2 (brain)	Normal
	ADCY8	adenylate cyclase 8 (brain)	NA
	AFAP1L1	actin filament associated protein 1-like 1	Normal
	AFM	afamin	NA
	AFP	alpha-fetoprotein	NA
	AGPAT1	1-acylglycerol-3-phosphate O-acyltransferase 1 (lysophosphatidic acid acyltransferase, alpha)	High
	AHSP	erythroid associated factor	Normal
	AKAP6	A kinase (PRKA) anchor protein 6	Low
	ALB	albumin	NA
	ALDH16A1	aldehyde dehydrogenase 16 family, member A1	Low
	ALDH1L2	aldehyde dehydrogenase 1 family, member L2	Normal
	AMZ2	archaelysin family metallopeptidase 2	High
	ANGPT1	angiopoietin 1	NA
	ANKHD1	ankyrin repeat and KH domain containing 1; ANKHD1-EIF4EBP3 readthrough transcript; eukaryotic translation initiation factor 4E binding protein 3	Low
	ANKHD1-EIF4EBP3	ankyrin repeat and KH domain containing 1; ANKHD1-EIF4EBP3 readthrough transcript; eukaryotic translation initiation factor 4E binding protein 3	Normal
	ANKRD17	ankyrin repeat domain 17	High
	ANKRD50	ankyrin repeat domain 50	Normal
	ANO2	anoctamin 2	Low
	ANXA13	annexin A13	NA
	AOC2	amine oxidase, copper containing 2 (retina-specific)	High
	AQR	aquarius homolog (mouse)	Normal
	ARHGAP15	Rho GTPase activating protein 15	High
	ARHGAP5	Rho GTPase activating protein 5	High
	ARID1B	AT rich interactive domain 1B (SWI1-like)	Low
	ARID5B	AT rich interactive domain 5B (MRF1-like)	Normal
	ARL17B	ADP-ribosylation factor-like 17 pseudogene 1; ADP-ribosylation factor-like 17	Normal
	ARL5C	ADP-ribosylation factor-like 5C	NA
	ASAP1	ArfGAP with SH3 domain, ankyrin repeat and PH domain 1	High
	ATF7IP	activating transcription factor 7 interacting protein	Normal
	ATG2B	ATG2 autophagy related 2 homolog B (S. cerevisiae)	High
	ATP10B	ATPase, class V, type 10B	High
	ATP10D	ATPase, class V, type 10D	High
	ATP2A3	ATPase, Ca++ transporting, ubiquitous	High
	ATP8A1	ATPase, aminophospholipid transporter (APLT), class I, type 8A, member 1	High
	ATRNL1	attractin-like 1	NA
	AZIN1	antizyme inhibitor 1	High
	B4GALT5	UDP-Gal:betaGlcNAc beta 1,4- galactosyltransferase, polypeptide 5	Low
	BATF	basic leucine zipper transcription factor, ATF-like	High
	BCL11B	B-cell CLL/lymphoma 11B (zinc finger protein)	High
	BEST3	bestrophin 3	NA
	BICC1	bicaudal C homolog 1 (Drosophila)	Normal
	BPTF	bromodomain PHD finger transcription factor	High
	BZRAP1	benzodiazapine receptor (peripheral) associated protein 1	High
	C10orf54	chromosome 10 open reading frame 54	Low
	C12orf26	chromosome 12 open reading frame 26	High
	C12orf45	chromosome 12 open reading frame 45	High
	C14orf102	chromosome 14 open reading frame 102	High
	C14orf129	chromosome 14 open reading frame 129	High
	C14orf166B	chromosome 14 open reading frame 166B	Low
	C14orf166	chromosome 14 open reading frame 166	High
	C14orf183	hypothetical protein LOC196913	NA
	C14orf1	chromosome 14 open reading frame 1	NA
	C14orf21	chromosome 14 open reading frame 21	NA
	C14orf2	chromosome 14 open reading frame 2	High
	C14orf37	chromosome 14 open reading frame 37	High
	C14orf38	chromosome 14 open reading frame 38	NA
	C14orf49	chromosome 14 open reading frame 49	Normal
	C16orf58	chromosome 16 open reading frame 58	Normal
	C6orf168	chromosome 6 open reading frame 168	Normal
	C6orf222	chromosome 6 open reading frame 222	NA
	C9orf156	chromosome 9 open reading frame 156	High
	CAB39L	calcium binding protein 39-like	Low
	CABP5	calcium binding protein 5	NA
	CACNA1B	calcium channel, voltage-dependent, N type, alpha 1B subunit	NA
	CACNA1C	hypothetical protein LOC100131098; calcium channel, voltage-dependent, L type, alpha 1C subunit	NA
	CACNA2D3	calcium channel, voltage-dependent, alpha 2/delta subunit 3	NA
	CACNB1	calcium channel, voltage-dependent, beta 1 subunit	Normal
	CACNG4	calcium channel, voltage-dependent, gamma subunit 4	Normal
	CALB1	calbindin 1, 28kDa	NA
	CALCRL	calcitonin receptor-like	High
	CALM1	calmodulin 3 (phosphorylase kinase, delta); calmodulin 2 (phosphorylase kinase, delta); calmodulin 1 (phosphorylase kinase, delta)	Normal
	CCDC85A	coiled-coil domain containing 85A	NA
	CDC6	cell division cycle 6 homolog (S. cerevisiae)	High
	CDH24	cadherin-like 24	High
	CDH9	cadherin 9, type 2 (T1-cadherin)	NA
	CDK19	cell division cycle 2-like 6 (CDK8-like)	High
	CEP112	centrosomal protein 112kDa	High
	CEP128	centrosomal protein 128kDa	High
	CEP135	centrosomal protein 135kDa	High
	CEP68	centrosomal protein 68kDa	High
	CHEK2	protein kinase CHK2-like; CHK2 checkpoint homolog (S. pombe); similar to hCG1983233	High
	CHGA	chromogranin A (parathyroid secretory protein 1)	High
	CHURC1	churchill domain containing 1	High
	CHURC1-FNTB	CHURC1-FNTB readthrough	High
	CIDEB	cell death-inducing DFFA-like effector b	NA
	CLASP1	cytoplasmic linker associated protein 1	High
	CLGN	calmegin	NA
	CLOCK	clock homolog (mouse)	Normal
	CMAS	cytidine monophosphate N-acetylneuraminic acid synthetase	Low
	CNGA1	cyclic nucleotide gated channel alpha 1	NA
	CNIH	cornichon homolog (Drosophila)	High
	CNOT7	CCR4-NOT transcription complex, subunit 7	High
	CNTNAP5	contactin associated protein-like 5	High
	COL12A1	collagen, type XII, alpha 1	Normal
	COL14A1	collagen, type XIV, alpha 1	High
	COL21A1	collagen, type XXI, alpha 1	NA
	COL22A1	collagen, type XXII, alpha 1	NA
	COMMD8	COMM domain containing 8	High
	CORIN	corin, serine peptidase	NA
	CRAT	carnitine acetyltransferase	Low
	CSMD3	CUB and Sushi multiple domains 3	NA
	CSN3	casein kappa	NA
	CTHRC1	collagen triple helix repeat containing 1	Normal
	CWH43	hypothetical protein FLJ21511	High
	CYP26B1	cytochrome P450, family 26, subfamily B, polypeptide 1	Normal
	CYP2J2	cytochrome P450, family 2, subfamily J, polypeptide 2	Normal
	DAAM1	dishevelled associated activator of morphogenesis 1	High
	DAPL1	death associated protein-like 1	Normal
	DCAF7	WD repeat domain 68	High
	DCK	deoxycytidine kinase	High
	DCLK1	doublecortin-like kinase 1	Normal
	DCTN4	dynactin 4 (p62)	Low
	DCUN1D1	DCN1, defective in cullin neddylation 1, domain containing 1 (S. cerevisiae)	Low
	DDX18	DEAD (Asp-Glu-Ala-Asp) box polypeptide 18	High
	DDX24	DEAD (Asp-Glu-Ala-Asp) box polypeptide 24	High
	DENND3	DENN/MADD domain containing 3	Normal
	DHX58	DEXH (Asp-Glu-X-His) box polypeptide 58	High
	DIAPH3	diaphanous homolog 3 (Drosophila)	High
	DLGAP5	discs, large (Drosophila) homolog-associated protein 5	High
	DLK1	delta-like 1 homolog (Drosophila)	NA
	DMXL1	Dmx-like 1	High
	DNAJC7	DnaJ (Hsp40) homolog, subfamily C, member 7	High
	DOCK2	dedicator of cytokinesis 2	High
	DOCK5	dedicator of cytokinesis 5	Normal
	DOCK9	dedicator of cytokinesis 9	High
	DOK5	docking protein 5	Low
	DOLPP1	dolichyl pyrophosphate phosphatase 1	Normal
	DOPEY1	dopey family member 1	High
	DPYS	dihydropyrimidinase	Normal
	DSCC1	defective in sister chromatid cohesion 1 homolog (S. cerevisiae)	High
	ECM2	extracellular matrix protein 2, female organ and adipocyte specific	Normal
	EFCAB11	EF-hand calcium binding domain 11	High
	EFCAB4B	EF-hand calcium binding domain 4B	NA
	EFCAB6	EF-hand calcium binding domain 6	NA
	EFR3A	EFR3 homolog A (S. cerevisiae)	High
	EGFL8	EGF-like-domain, multiple 8	High
	EHMT1	euchromatic histone-lysine N-methyltransferase 1	High
	EIF2C2	eukaryotic translation initiation factor 2C, 2	High
	EIF3E	eukaryotic translation initiation factor 3, subunit E	High
	EIF5B	eukaryotic translation initiation factor 5B	High
	EML1	echinoderm microtubule associated protein like 1	Normal
	ENOX1	ecto-NOX disulfide-thiol exchanger 1	NA
	ENPP2	ectonucleotide pyrophosphatase/phosphodiesterase 2	High
	EPC2	enhancer of polycomb homolog 2 (Drosophila)	High
	EPHA5	EPH receptor A5	NA
	EPSTI1	epithelial stromal interaction 1 (breast)	Normal
	ESR1	estrogen receptor 1	NA
	ETV1	ets variant 1	Normal
	ETV6	ets variant 6	Normal
	EVI2B	ecotropic viral integration site 2B	High
	EVL	Enah/Vasp-like	High
	EXOC1	exocyst complex component 1	High
	EXOC5	exocyst complex component 5	High
	EXT1	exostoses (multiple) 1	Normal
	EYA4	eyes absent homolog 4 (Drosophila)	NA
	EYS	eyes shut homolog (Drosophila)	NA
	FAM135B	family with sequence similarity 135, member B	NA
	FAM164C	family with sequence similarity 164, member C	High
	FAM49A	family with sequence similarity 49, member A	NA
	FAM49B	family with sequence similarity 49, member B	High
	FAM91A1	family with sequence similarity 91, member A1	High
	FANCM	Fanconi anemia, complementation group M	High
	FAT2	FAT tumor suppressor homolog 2 (Drosophila)	Low
	FAT3	FAT tumor suppressor homolog 3 (Drosophila)	NA
	FAT4	FAT tumor suppressor homolog 4 (Drosophila)	NA
	FBF1	Fas (TNFRSF6) binding factor 1	High
	FBLN5	fibulin 5	High
	FBXL20	F-box and leucine-rich repeat protein 20	High
	FBXL4	F-box and leucine-rich repeat protein 4	High
	FBXO32	F-box protein 32	High
	FBXO43	F-box protein 43	NA
	FER1L6	fer-1-like 6 (C. elegans)	Normal
	FER	fer (fps/fes related) tyrosine kinase	NA
	FIP1L1	FIP1 like 1 (S. cerevisiae)	High
	FLJ43860	FLJ43860 protein	NA
	FMNL2	formin-like 2	High
	FNDC4	fibronectin type III domain containing 4	Normal
	FNTB	farnesyltransferase, CAAX box, beta	Low
	FREM1	FRAS1 related extracellular matrix 1	Normal
	FREM2	FRAS1 related extracellular matrix protein 2	NA
	FRK	fyn-related kinase	High
	FRYL	FRY-like	High
	FSTL5	follistatin-like 5	NA
	FUT8	fucosyltransferase 8 (alpha (1,6) fucosyltransferase)	High
	FZD6	frizzled homolog 6 (Drosophila)	High
	GABRA1	gamma-aminobutyric acid (GABA) A receptor, alpha 1	Low
	GABRA2	gamma-aminobutyric acid (GABA) A receptor, alpha 2	Normal
	GABRA4	gamma-aminobutyric acid (GABA) A receptor, alpha 4	NA
	GABRA6	gamma-aminobutyric acid (GABA) A receptor, alpha 6	NA
	GABRB1	gamma-aminobutyric acid (GABA) A receptor, beta 1	High
	GALC	galactosylceramidase	High
	GCKR	glucokinase (hexokinase 4) regulator	NA
	GLS2	glutaminase 2 (liver, mitochondrial)	NA
	GNPTAB	N-acetylglucosamine-1-phosphate transferase, alpha and beta subunits	High
	GOLM1	golgi membrane protein 1	Normal
	GPC6	glypican 6	High
	GPHN	gephyrin	High
	GPR158	G protein-coupled receptor 158	NA
	GPX2	glutathione peroxidase 2 (gastrointestinal)	High
	GRIA1	glutamate receptor, ionotropic, AMPA 1	NA
	GRIK2	glutamate receptor, ionotropic, kainate 2	NA
	GRIP1	glutamate receptor interacting protein 1	Normal
	GTDC1	glycosyltransferase-like domain containing 1	High
	GZMH	granzyme H (cathepsin G-like 2, protein h-CCPX)	NA
	HAS2	hyaluronan synthase 2	Normal
	HEATR4	HEAT repeat containing 4	NA
	HEATR5A	HEAT repeat containing 5A	High
	HHLA1	HERV-H LTR-associating 1	NA
	HK2	hexokinase 2 pseudogene; hexokinase 2	Low
	HMGCLL1	3-hydroxymethyl-3-methylglutaryl-Coenzyme A lyase-like 1	NA
	HNF1B	HNF1 homeobox B	NA
	HSPA4L	heat shock 70kDa protein 4-like	High
	HSPB9	heat shock protein, alpha-crystallin-related, B9	NA
	IFT172	intraflagellar transport 172 homolog (Chlamydomonas)	High
	IFT43	intraflagellar transport 43 homolog (Chlamydomonas)	Normal
	IGFBP7	insulin-like growth factor binding protein 7	High
	IKZF3	IKAROS family zinc finger 3 (Aiolos)	High
	IL15	interleukin 15	High
	INPP4B	inositol polyphosphate-4-phosphatase, type II, 105kDa	Normal
	INTS6	integrator complex subunit 6	High
	INTU	inturned planar cell polarity effector homolog (Drosophila)	High
	IP6K3	inositol hexakisphosphate kinase 3	NA
	IPCEF1	interaction protein for cytohesin exchange factors 1	NA
	ISCA1	iron-sulfur cluster assembly 1 homolog (S. cerevisiae)	Normal
	ITGB3	integrin, beta 3 (platelet glycoprotein IIIa, antigen CD61)	Normal
	ITGBL1	integrin, beta-like 1 (with EGF-like repeat domains)	Normal
	ITPK1	inositol 1,3,4-triphosphate 5/6 kinase	Normal
	IWS1	IWS1 homolog (S. cerevisiae)	High
	JMJD1C	jumonji domain containing 1C	Normal
	KAT2A	K(lysine) acetyltransferase 2A	High
	KCNH5	potassium voltage-gated channel, subfamily H (eag-related), member 5	NA
	KCNK10	potassium channel, subfamily K, member 10	High
	KCNN4	potassium intermediate/small conductance calcium-activated channel, subfamily N, member 4	Normal
	KCNQ3	potassium voltage-gated channel, KQT-like subfamily, member 3	NA
	KDR	kinase insert domain receptor (a type III receptor tyrosine kinase)	High
	KHDRBS3	KH domain containing, RNA binding, signal transduction associated 3	Low
	KIAA0196	KIAA0196	High
	KIAA0317	KIAA0317	High
	KIAA0391	KIAA0391	High
	KIAA0825	KIAA0825	NA
	KIAA1109	KIAA1109	High
	KIAA1244	KIAA1244	Normal
	KIAA1267	KIAA1267	High
	KIAA1486	KIAA1486 protein	NA
	KIT	similar to Mast/stem cell growth factor receptor precursor (SCFR) (Proto-oncogene tyrosine-protein kinase Kit) (c-kit) (CD117 antigen); v-kit Hardy-Zuckerman 4 feline sarcoma viral oncogene homolog	NA
	KLC1	kinesin light chain 1	Normal
	KRTAP9-8	keratin associated protein 9-8	NA
	KYNU	kynureninase (L-kynurenine hydrolase)	Normal
	LAMA2	laminin, alpha 2	Normal
	LAMA4	laminin, alpha 4	Normal
	LARP1B	La ribonucleoprotein domain family, member 1B	High
	LCA5	Leber congenital amaurosis 5	High
	LGALS3	lectin, galactoside-binding, soluble, 3	High
	LHCGR	luteinizing hormone/choriogonadotropin receptor	NA
	LIG1	ligase I, DNA, ATP-dependent	Normal
	LIMCH1	LIM and calponin homology domains 1	Normal
	LIMS2	LIM and senescent cell antigen-like domains 2	High
	LIPA	lipase A, lysosomal acid, cholesterol esterase	Normal
	LMBRD1	LMBR1 domain containing 1	High
	LMO7	LIM domain 7	Normal
	LNX1	ligand of numb-protein X 1	High
	LNX2	ligand of numb-protein X 2	Low
	LPHN3	latrophilin 3	Normal
	LRIG3	leucine-rich repeats and immunoglobulin-like domains 3	High
	LRP1B	low density lipoprotein-related protein 1B (deleted in tumors)	NA
	LRSAM1	leucine rich repeat and sterile alpha motif containing 1	High
	LYPD6B	LY6/PLAUR domain containing 6B	Low
	MACROD2	MACRO domain containing 2	NA
	MAGI1	membrane associated guanylate kinase, WW and PDZ domain containing 1; CNKSR family member 3	Normal
	MAGI2	membrane associated guanylate kinase, WW and PDZ domain containing 2	High
	MAMDC2	MAM domain containing 2	Normal
	MAML3	mastermind-like 3 (Drosophila)	High
	MAN1A1	mannosidase, alpha, class 1A, member 1	High
	MAP3K9	mitogen-activated protein kinase kinase kinase 9	Normal
	MAP4K5	mitogen-activated protein kinase kinase kinase kinase 5	High
	MAPT	microtubule-associated protein tau	High
	MARCH10	membrane-associated ring finger (C3HC4) 10	NA
	MBIP	MAP3K12 binding inhibitory protein 1	High
	MCM9	minichromosome maintenance complex component 9	Normal
	MCTP1	multiple C2 domains, transmembrane 1	Normal
	MED13	mediator complex subunit 13	High
	MED1	mediator complex subunit 1	High
	MED6	mediator complex subunit 6	High
	MEGF10	multiple EGF-like-domains 10	NA
	MEIS1	Meis homeobox 1	Normal
	MEOX1	mesenchyme homeobox 1	High
	MFSD8	major facilitator superfamily domain containing 8	High
	MGAM	maltase-glucoamylase (alpha-glucosidase)	NA
	MGAT5	mannosyl (alpha-1,6-)-glycoprotein beta-1,6-N-acetyl-glucosaminyltransferase; hypothetical LOC151162	Normal
	MGST2	microsomal glutathione S-transferase 2	High
	MIF4GD	MIF4G domain containing	High
	MIPOL1	mirror-image polydactyly 1	High
	MIS18BP1	MIS18 binding protein 1	High
	MLLT3	myeloid/lymphoid or mixed-lineage leukemia (trithorax homolog, Drosophila); translocated to, 3	High
	MLLT4	similar to Afadin (Protein AF-6); myeloid/lymphoid or mixed-lineage leukemia (trithorax homolog, Drosophila); translocated to, 4	Normal
	MMADHC	methylmalonic aciduria (cobalamin deficiency) cblD type, with homocystinuria	High
	MMS22L	MMS22-like, DNA repair protein	High
	MORN5	MORN repeat containing 5	NA
	MRPL38	mitochondrial ribosomal protein L38	High
	MRPS7	mitochondrial ribosomal protein S7	High
	MSRA	methionine sulfoxide reductase A	Normal
	MTHFD1L	methylenetetrahydrofolate dehydrogenase (NADP+ dependent) 1-like	Normal
	MTHFD2L	methylenetetrahydrofolate dehydrogenase (NADP+ dependent) 2-like	High
	MTMR12	myotubularin related protein 12	Normal
	MUDENG	MU-2/AP1M2 domain containing, death-inducing	High
	MYO16	myosin XVI	NA
	MYO1D	myosin ID	High
	MYO1G	myosin IG	NA
	MYO3A	myosin IIIA	Normal
	MYO7B	myosin VIIB	NA
	MYOZ3	myozenin 3	Normal
	NAA15	NMDA receptor regulated 1	High
	NALCN	sodium leak channel, non-selective	NA
	NARS2	asparaginyl-tRNA synthetase 2, mitochondrial (putative)	High
	NBEA	neurobeachin	High
	NCKAP5	Nck-associated protein 5	High
	NDRG1	N-myc downstream regulated 1	Normal
	NEDD4L	neural precursor cell expressed, developmentally down-regulated 4-like	Low
	NEK6	NIMA (never in mitosis gene a)-related kinase 6	Normal
	NF1	neurofibromin 1	High
	NFXL1	nuclear transcription factor, X-box binding-like 1	High
	NID2	nidogen 2 (osteonidogen)	Normal
	NIN	ninein (GSK3B interacting protein)	Normal
	NIPAL1	NIPA-like domain containing 1	Normal
	NIPAL2	NIPA-like domain containing 2	High
	NMU	neuromedin U	High
	NOL6	nucleolar protein family 6 (RNA-associated)	Normal
	NOS1AP	nitric oxide synthase 1 (neuronal) adaptor protein	High
	NPAS2	neuronal PAS domain protein 2	High
	NPAS3	neuronal PAS domain protein 3	NA
	NPM1	nucleophosmin 1 (nucleolar phosphoprotein B23, numatrin) pseudogene 21; hypothetical LOC100131044; similar to nucleophosmin 1; nucleophosmin (nucleolar phosphoprotein B23, numatrin)	High
	NRXN3	neurexin 3	NA
	NSF	N-ethylmaleimide-sensitive factor	High
	NT5C1B-RDH14	NT5C1B-RDH14 readthrough	NA
	NT5C1B	retinol dehydrogenase 14 (all-trans/9-cis/11-cis); 5'-nucleotidase, cytosolic IB	NA
	NTM	neurotrimin	NA
	NUBPL	nucleotide binding protein-like	High
	NUDT7	nudix (nucleoside diphosphate linked moiety X)-type motif 7	Normal
	ODZ2	odz, odd Oz/ten-m homolog 2 (Drosophila)	Low
	OPRM1	opioid receptor, mu 1	NA
	ORC4	origin recognition complex, subunit 4	High
	OXR1	oxidation resistance 1	High
	P2RX1	purinergic receptor P2X, ligand-gated ion channel, 1	NA
	PACS2	phosphofurin acidic cluster sorting protein 2	High
	PAICS	phosphoribosylaminoimidazole carboxylase, phosphoribosylaminoimidazole succinocarboxamide synthetase	High
	PAK1	p21 protein (Cdc42/Rac)-activated kinase 1	Low
	PAPOLA	poly(A) polymerase alpha	High
	PARK2	Parkinson disease (autosomal recessive, juvenile) 2, parkin	Normal
	PARP8	poly (ADP-ribose) polymerase family, member 8	Low
	PBX1	pre-B-cell leukemia homeobox 1	Normal
	PBX3	pre-B-cell leukemia homeobox 3	High
	PCNX	pecanex homolog (Drosophila)	Normal
	PCSK2	proprotein convertase subtilisin/kexin type 2	NA
	PCSK5	proprotein convertase subtilisin/kexin type 5	Normal
	PDCL2	similar to hCG2040277; phosducin-like 2	NA
	PDE11A	phosphodiesterase 11A	NA
	PECAM1	platelet/endothelial cell adhesion molecule	High
	PEX5	peroxisomal biogenesis factor 5	Normal
	PEX7	peroxisomal biogenesis factor 7	Normal
	PHF20L1	PHD finger protein 20-like 1	High
	PIBF1	progesterone immunomodulatory binding factor 1	High
	PKHD1L1	polycystic kidney and hepatic disease 1 (autosomal recessive)-like 1	NA
	PKHD1	polycystic kidney and hepatic disease 1 (autosomal recessive)	NA
	PLEKHB2	pleckstrin homology domain containing, family B (evectins) member 2	High
	PLEKHG1	pleckstrin homology domain containing, family G (with RhoGef domain) member 1	Low
	PLEKHG3	pleckstrin homology domain containing, family G (with RhoGef domain) member 3	Normal
	PLGLB1	plasminogen-like B2; plasminogen-like B1	NA
	PLGLB2	plasminogen-like B2; plasminogen-like B1	NA
	PLG	plasminogen	NA
	PLXDC1	plexin domain containing 1	Normal
	PLXNC1	plexin C1	Normal
	POGZ	pogo transposable element with ZNF domain	High
	POLR1E	polymerase (RNA) I polypeptide E, 53kDa	High
	PPIAL4A	peptidylprolyl isomerase A (cyclophilin A)-like 4E; peptidylprolyl isomerase A (cyclophilin A)-like 4G; peptidylprolyl isomerase A (cyclophilin A)-like 4F; peptidylprolyl isomerase A (cyclophilin A)-like 4A; peptidylprolyl isomerase A (cyclophilin A)-like 4C; peptidylprolyl isomerase A (cyclophilin A)-like 4B	NA
	PPIL1	peptidylprolyl isomerase (cyclophilin)-like 1	High
	PPM1A	protein phosphatase 1A (formerly 2C), magnesium-dependent, alpha isoform	High
	PPP2R5C	protein phosphatase 2, regulatory subunit B', gamma isoform	High
	PPP2R5E	protein phosphatase 2, regulatory subunit B', epsilon isoform	High
	PPT2	palmitoyl-protein thioesterase 2	High
	PRDM5	PR domain containing 5	High
	PRIMA1	proline rich membrane anchor 1	NA
	PRKCH	protein kinase C, eta	High
	PRKD1	protein kinase D1	High
	PRPF38A	PRP38 pre-mRNA processing factor 38 (yeast) domain containing A	High
	PRRC2B	proline-rich coiled-coil 2B	High
	PSMA4	proteasome (prosome, macropain) subunit, alpha type, 4	High
	PSMB4	proteasome (prosome, macropain) subunit, beta type, 4	High
	PSMC1	proteasome (prosome, macropain) 26S subunit, ATPase, 1; similar to protease (prosome, macropain) 26S subunit, ATPase 1	High
	PSMD11	proteasome (prosome, macropain) 26S subunit, non-ATPase, 11	High
	PSME4	proteasome (prosome, macropain) activator subunit 4	High
	PTGDR	prostaglandin D2 receptor (DP)	High
	PTK2	PTK2 protein tyrosine kinase 2	High
	PTPDC1	protein tyrosine phosphatase domain containing 1	High
	PTPN13	protein tyrosine phosphatase, non-receptor type 13 (APO-1/CD95 (Fas)-associated phosphatase)	Normal
	PTPRB	protein tyrosine phosphatase, receptor type, B	High
	PTPRD	protein tyrosine phosphatase, receptor type, D	NA
	PUS10	pseudouridylate synthase 10	High
	PYCRL	pyrroline-5-carboxylate reductase-like	High
	QRFPR	pyroglutamylated RFamide peptide receptor	NA
	R3HDM1	R3H domain containing 1	High
	RAB1A	RAB1A, member RAS oncogene family	Normal
	RAB4A	RAB4A, member RAS oncogene family	Low
	RAB5C	RAB5C, member RAS oncogene family	Normal
	RABGAP1L	RAB GTPase activating protein 1-like	Low
	RALGAPA1	GTPase activating Rap/RanGAP domain-like 1	High
	RANBP2	RAN binding protein 2	High
	RARA	retinoic acid receptor, alpha	High
	RB1	retinoblastoma 1	High
	RBM22	RNA binding motif protein 22	High
	RBM26	RNA binding motif protein 26	High
	RCOR1	REST corepressor 1	High
	RDM1	RAD52 motif 1	NA
	REV1	REV1 homolog (S. cerevisiae)	High
	RFC5	replication factor C (activator 1) 5, 36.5kDa	Normal
	RFX4	regulatory factor X, 4 (influences HLA class II expression)	NA
	RGMB	RGM domain family, member B	Normal
	RGPD1	RANBP2-like and GRIP domain containing 1; RANBP2-like and GRIP domain containing 2	NA
	RGPD2	RANBP2-like and GRIP domain containing 1; RANBP2-like and GRIP domain containing 2	NA
	RGPD3	RANBP2-like and GRIP domain containing 5; RANBP2-like and GRIP domain containing 4; RANBP2-like and GRIP domain containing 3; RANBP2-like and GRIP domain containing 8; RANBP2-like and GRIP domain containing 7; RANBP2-like and GRIP domain containing 6	NA
	RGPD5	RANBP2-like and GRIP domain containing 5; RANBP2-like and GRIP domain containing 4; RANBP2-like and GRIP domain containing 3; RANBP2-like and GRIP domain containing 8; RANBP2-like and GRIP domain containing 7; RANBP2-like and GRIP domain containing 6	NA
	RGPD6	RANBP2-like and GRIP domain containing 5; RANBP2-like and GRIP domain containing 4; RANBP2-like and GRIP domain containing 3; RANBP2-like and GRIP domain containing 8; RANBP2-like and GRIP domain containing 7; RANBP2-like and GRIP domain containing 6	NA
	RGS22	regulator of G-protein signaling 22	High
	RHOJ	ras homolog gene family, member J	Normal
	RIF1	RAP1 interacting factor homolog (yeast)	High
	RIMS2	regulating synaptic membrane exocytosis 2	NA
	RND3	Rho family GTPase 3	Low
	RNF19A	ring finger protein 19A	High
	RNF219	ring finger protein 219	High
	ROR2	receptor tyrosine kinase-like orphan receptor 2	Normal
	RPS6KA5	ribosomal protein S6 kinase, 90kDa, polypeptide 5	High
	RRM2B	ribonucleotide reductase M2 B (TP53 inducible)	Low
	RSPO2	R-spondin 2 homolog (Xenopus laevis)	NA
	SAMD12	sterile alpha motif domain containing 12	High
	SCFD1	sec1 family domain containing 1	High
	SCFD2	sec1 family domain containing 2	High
	SCOC	short coiled-coil protein	High
	SCTR	secretin receptor	NA
	SCUBE3	signal peptide, CUB domain, EGF-like 3	High
	SDK2	sidekick homolog 2 (chicken)	NA
	SEBOX	SEBOX homeobox	NA
	SEC14L1	SEC14-like 1 (S. cerevisiae); SEC14-like 1 pseudogene	High
	SEL1L2	sel-1 suppressor of lin-12-like 2 (C. elegans)	NA
	SEPT9	septin 9	Normal
	SERPINA4	serpin peptidase inhibitor, clade A (alpha-1 antiproteinase, antitrypsin), member 4	NA
	SERPINA6	serpin peptidase inhibitor, clade A (alpha-1 antiproteinase, antitrypsin), member 6	NA
	SETD3	SET domain containing 3	High
	SGCB	sarcoglycan, beta (43kDa dystrophin-associated glycoprotein)	High
	SGCD	sarcoglycan, delta (35kDa dystrophin-associated glycoprotein)	Normal
	SGK223	homolog of rat pragma of Rnd2	Normal
	SKAP1	src kinase associated phosphoprotein 1	High
	SLAIN2	SLAIN motif family, member 2	High
	SLC10A4	solute carrier family 10 (sodium/bile acid cotransporter family), member 4	NA
	SLC1A3	solute carrier family 1 (glial high affinity glutamate transporter), member 3	Low
	SLC22A3	solute carrier family 22 (extraneuronal monoamine transporter), member 3	NA
	SLC25A19	solute carrier family 25 (mitochondrial thiamine pyrophosphate carrier), member 19	High
	SLC30A8	solute carrier family 30 (zinc transporter), member 8	NA
	SLC30A9	solute carrier family 30 (zinc transporter), member 9	High
	SLC35A1	solute carrier family 35 (CMP-sialic acid transporter), member A1	High
	SLC35D3	solute carrier family 35, member D3	NA
	SLC35F4	solute carrier family 35, member F4	NA
	SLC38A6	solute carrier family 38, member 6	High
	SLC39A11	solute carrier family 39 (metal ion transporter), member 11	High
	SLC8A1	solute carrier family 8 (sodium/calcium exchanger), member 1	High
	SLC9A2	solute carrier family 9 (sodium/hydrogen exchanger), member 2	High
	SLC9A4	solute carrier family 9 (sodium/hydrogen exchanger), member 4	NA
	SMARCA2	SWI/SNF related, matrix associated, actin dependent regulator of chromatin, subfamily a, member 2	Normal
	SMEK2	SMEK homolog 2, suppressor of mek1 (Dictyostelium)	High
	SMURF2	SMAD specific E3 ubiquitin protein ligase 2	High
	SNF8	SNF8, ESCRT-II complex subunit, homolog (S. cerevisiae)	High
	SNTB1	syntrophin, beta 1 (dystrophin-associated protein A1, 59kDa, basic component 1)	High
	SNX7	sorting nexin 7	Normal
	SOX9	SRY (sex determining region Y)-box 9	Low
	SPAG1	sperm associated antigen 1	High
	SPATA17	spermatogenesis associated 17	High
	SPATA18	spermatogenesis associated 18 homolog (rat)	NA
	SPATA5	spermatogenesis associated 5	High
	SPATA7	spermatogenesis associated 7	High
	SPERT	spermatid associated	NA
	SPIN1	spindlin 1	Normal
	SPOP	speckle-type POZ protein	High
	SPTB	spectrin, beta, erythrocytic	Normal
	SPTLC1	serine palmitoyltransferase, long chain base subunit 1	Low
	SPTLC2	serine palmitoyltransferase, long chain base subunit 2	Normal
	SQLE	squalene epoxidase	Normal
	SRGAP1	SLIT-ROBO Rho GTPase activating protein 1	Low
	STAP1	signal transducing adaptor family member 1	NA
	STK31	serine/threonine kinase 31	NA
	STON2	stonin 2	High
	STRADA	STE20-related kinase adaptor alpha	High
	STXBP4	syntaxin binding protein 4	High
	SULT1B1	sulfotransferase family, cytosolic, 1B, member 1	High
	SULT4A1	sulfotransferase family 4A, member 1	NA
	SUZ12	suppressor of zeste 12 homolog (Drosophila)	High
	SV2B	synaptic vesicle glycoprotein 2B; hypothetical protein LOC100128403	High
	SYNE1	spectrin repeat containing, nuclear envelope 1	NA
	SYNE2	spectrin repeat containing, nuclear envelope 2	High
	SYNPO	synaptopodin	Normal
	SYNRG	AP1 gamma subunit binding protein 1	High
	TACO1	coiled-coil domain containing 44	High
	TAF15	TAF15 RNA polymerase II, TATA box binding protein (TBP)-associated factor, 68kDa	High
	TAF2	TAF2 RNA polymerase II, TATA box binding protein (TBP)-associated factor, 150kDa	High
	TBC1D22A	TBC1 domain family, member 22A	Low
	TBC1D9	TBC1 domain family, member 9 (with GRAM domain)	High
	TBCB	tubulin folding cofactor B	Normal
	TC2N	tandem C2 domains, nuclear	Normal
	TDP1	tyrosyl-DNA phosphodiesterase 1	High
	TDRD9	tudor domain containing 9	NA
	TECTA	tectorin alpha	High
	TEC	tec protein tyrosine kinase	NA
	TET1	tet oncogene 1	NA
	TET3	tet oncogene family member 3	High
	TEX261	testis expressed 261	Normal
	TGFB2	transforming growth factor, beta 2	NA
	TGFB3	transforming growth factor, beta 3	Low
	TGFBRAP1	transforming growth factor, beta receptor associated protein 1	High
	TGM3	transglutaminase 3 (E polypeptide, protein-glutamine-gamma-glutamyltransferase)	Normal
	TG	thyroglobulin	Normal
	THSD7B	thrombospondin, type I, domain containing 7B	NA
	TIGD5	tigger transposable element derived 5	High
	TM9SF2	transmembrane 9 superfamily member 2	Normal
	TMEM132E	transmembrane protein 132E	Normal
	TMEM163	transmembrane protein 163	Normal
	TMEM199	transmembrane protein 199	High
	TMEM207	transmembrane protein 207	NA
	TMEM232	hypothetical protein LOC642987	NA
	TMEM237	transmembrane protein 237	Normal
	TMEM71	transmembrane protein 71	Normal
	TMF1	TATA element modulatory factor 1	High
	TMPRSS11BNL	similar to RIKEN cDNA 9930019B18 gene	Normal
	TMPRSS11D	transmembrane protease, serine 11D	Normal
	TNIP3	TNFAIP3 interacting protein 3	Normal
	TOM1	hypothetical LOC100128526; target of myb1 (chicken)	High
	TRAPPC9	trafficking protein particle complex 9	High
	TRIL	KIAA0644 gene product	NA
	TRIM47	tripartite motif-containing 47	Low
	TRIM65	tripartite motif-containing 65	High
	TRPC3	transient receptor potential cation channel, subfamily C, member 3	NA
	TRPS1	trichorhinophalangeal syndrome I	Normal
	TSSC1	tumor suppressing subtransferable candidate 1	Normal
	TTC15	tetratricopeptide repeat domain 15	Normal
	TTC27	tetratricopeptide repeat domain 27	High
	TTC35	tetratricopeptide repeat domain 35	High
	TUBGCP3	tubulin, gamma complex associated protein 3	High
	TULP4	tubby like protein 4	Normal
	TXK	TXK tyrosine kinase	NA
	TXNDC16	thioredoxin domain containing 16	High
	UBA6	ubiquitin-like modifier activating enzyme 6	High
	UBAC1	UBA domain containing 1	High
	UBE2Q2	ubiquitin-conjugating enzyme E2Q family member 2	Low
	UBR5	similar to E3 ubiquitin protein ligase, HECT domain containing, 1; ubiquitin protein ligase E3 component n-recognin 5	High
	UFL1	UFM1-specific ligase 1	High
	UGGT1	UDP-glucose ceramide glucosyltransferase-like 1	High
	UGT2A1	UDP glucuronosyltransferase 2 family, polypeptide A1	NA
	UGT2A2	UDP glucuronosyltransferase 2 family, polypeptide A2	NA
	UNC79	unc-79 homolog (C. elegans)	NA
	UNC93A	unc-93 homolog A (C. elegans)	Normal
	USH2A	Usher syndrome 2A (autosomal recessive, mild)	NA
	USP32	similar to TBC1 domain family, member 3; ubiquitin specific peptidase 32	Low
	USP38	ubiquitin specific peptidase 38	High
	USP46	ubiquitin specific peptidase 46	High
	USP6	ubiquitin specific peptidase 6 (Tre-2 oncogene)	Low
	UTRN	utrophin	High
	VCL	vinculin	Normal
	VEPH1	ventricular zone expressed PH domain homolog 1 (zebrafish)	NA
	VLDLR	very low density lipoprotein receptor	Normal
	VPS13B	vacuolar protein sorting 13 homolog B (yeast)	High
	VPS13D	vacuolar protein sorting 13 homolog D (S. cerevisiae)	High
	VPS52	vacuolar protein sorting 52 homolog (S. cerevisiae)	High
	VRK1	vaccinia related kinase 1	High
	WARS	tryptophanyl-tRNA synthetase	High
	WDR20	WD repeat domain 20	Normal
	WDR25	WD repeat domain 25	Normal
	WDR35	WD repeat domain 35	High
	WDR7	WD repeat domain 7	Normal
	WFS1	Wolfram syndrome 1 (wolframin)	Normal
	WIPI1	WD repeat domain, phosphoinositide interacting 1	Normal
	XRCC3	X-ray repair complementing defective repair in Chinese hamster cells 3	High
	XRN2	5'-3' exoribonuclease 2	High
	YLPM1	YLP motif containing 1	High
	ZAR1	zygote arrest 1	NA
	ZCCHC2	zinc finger, CCHC domain containing 2	Normal
	ZFAT	zinc finger and AT hook domain containing	High
	ZFPM2	zinc finger protein, multitype 2	High
	ZFYVE26	zinc finger, FYVE domain containing 26	High
	ZFYVE9	zinc finger, FYVE domain containing 9	Low
	ZNF100	zinc finger protein 100	NA
	ZNF107	zinc finger protein 107	NA
	ZNF365	zinc finger protein 365	High
	ZNF407	zinc finger protein 407	Normal
	ZNF431	zinc finger protein 431	NA
	ZNF43	zinc finger protein 43	NA
	ZNF572	zinc finger protein 572	NA
938	ABHD10	abhydrolase domain containing 10	Normal
	ABI3BP	ABI family, member 3 (NESH) binding protein	Low
	ABLIM1	actin binding LIM protein 1	Normal
	ABRA	actin-binding Rho activating protein	Low
	ACOT8	acyl-CoA thioesterase 8	Normal
	ADAM10	ADAM metallopeptidase domain 10	Normal
	ADAMTS2	ADAM metallopeptidase with thrombospondin type 1 motif, 2	High
	ADAMTS3	ADAM metallopeptidase with thrombospondin type 1 motif, 3	Low
	ADCY2	adenylate cyclase 2 (brain)	Low
	ADCY8	adenylate cyclase 8 (brain)	NA
	ADNP	activity-dependent neuroprotector homeobox	High
	ADRM1	adhesion regulating molecule 1	High
	ADSL	adenylosuccinate lyase	Normal
	AFM	afamin	NA
	AFP	alpha-fetoprotein	NA
	AGBL1	ATP/GTP binding protein-like 1	High
	AGPHD1	aminoglycoside phosphotransferase domain containing 1	Normal
	AHCTF1	AT hook containing transcription factor 1; AT hook containing transcription factor 1 pseudogene	High
	ALDH16A1	aldehyde dehydrogenase 16 family, member A1	High
	AMBN	ameloblastin (enamel matrix protein)	NA
	ANGPT1	angiopoietin 1	NA
	ANKDD1A	ankyrin repeat and death domain containing 1A	NA
	ANKHD1	ankyrin repeat and KH domain containing 1; ANKHD1-EIF4EBP3 readthrough transcript; eukaryotic translation initiation factor 4E binding protein 3	Normal
	ANKHD1-EIF4EBP3	ankyrin repeat and KH domain containing 1; ANKHD1-EIF4EBP3 readthrough transcript; eukaryotic translation initiation factor 4E binding protein 3	Normal
	ANKRD31	ankyrin repeat domain 31	NA
	ANKRD46	ankyrin repeat domain 46	High
	ANO2	anoctamin 2	Low
	ANXA13	annexin A13	Normal
	ANXA1	annexin A1	NA
	AOAH	acyloxyacyl hydrolase (neutrophil)	High
	AP2A1	adaptor-related protein complex 2, alpha 1 subunit	High
	APITD1-CORT	APITD1-CORT readthrough	High
	APITD1	cortistatin; apoptosis-inducing, TAF9-like domain 1	NA
	ARHGAP18	Rho GTPase activating protein 18	High
	ARHGAP31	Cdc42 GTPase-activating protein	Normal
	ARHGEF10L	Rho guanine nucleotide exchange factor (GEF) 10-like	Low
	ARID5B	AT rich interactive domain 5B (MRF1-like)	Normal
	ASAP1	ArfGAP with SH3 domain, ankyrin repeat and PH domain 1	High
	ASB7	ankyrin repeat and SOCS box-containing 7	High
	ASPH	aspartate beta-hydroxylase	High
	ASTL	astacin-like metallo-endopeptidase (M12 family)	NA
	ATAD2	ATPase family, AAA domain containing 2	High
	ATG3	ATG3 autophagy related 3 homolog (S. cerevisiae)	High
	ATP10D	ATPase, class V, type 10D	High
	ATP6V1C1	ATPase, H+ transporting, lysosomal 42kDa, V1 subunit C1	High
	ATP8A1	ATPase, aminophospholipid transporter (APLT), class I, type 8A, member 1	Normal
	ATRN	attractin	High
	AUH	AU RNA binding protein/enoyl-Coenzyme A hydratase	Low
	AZIN1	antizyme inhibitor 1	High
	B4GALT5	UDP-Gal:betaGlcNAc beta 1,4- galactosyltransferase, polypeptide 5	Normal
	BAI1	brain-specific angiogenesis inhibitor 1	NA
	BATF	basic leucine zipper transcription factor, ATF-like	High
	BCAS4	breast carcinoma amplified sequence 4	Low
	BCL11B	B-cell CLL/lymphoma 11B (zinc finger protein)	High
	BEND4	BEN domain containing 4	Low
	BLOC1S1	biogenesis of lysosomal organelles complex-1, subunit 1	Low
	BPI	bactericidal/permeability-increasing protein	High
	BPIFA1	BPI fold containing family A, member 1	NA
	BPIFA3	BPI fold containing family A, member 3	NA
	BPIFB2	BPI fold containing family B, member 2	NA
	C10orf54	chromosome 10 open reading frame 54	Low
	C12orf49	chromosome 12 open reading frame 49	Normal
	C15orf27	chromosome 15 open reading frame 27	NA
	C15orf44	chromosome 15 open reading frame 44	High
	C15orf56	chromosome 15 open reading frame 56	NA
	C1orf158	chromosome 1 open reading frame 158	NA
	C20orf12	chromosome 20 open reading frame 12	NA
	C20orf132	chromosome 20 open reading frame 132	NA
	C20orf160	chromosome 20 open reading frame 160	NA
	C20orf196	chromosome 20 open reading frame 196	Normal
	C20orf20	chromosome 20 open reading frame 20	High
	C20orf4	chromosome 20 open reading frame 4	High
	C20orf54	chromosome 20 open reading frame 54	Normal
	C2orf89	hypothetical protein LOC129293	NA
	C4orf14	chromosome 4 open reading frame 14	High
	C5	complement component 5	NA
	C8orf33	chromosome 8 open reading frame 33	High
	C8orf34	chromosome 8 open reading frame 34	NA
	C8orf58	chromosome 8 open reading frame 58	Low
	C8orf73	chromosome 8 open reading frame 73	Low
	CA8	carbonic anhydrase VIII	Low
	CADPS2	Ca++-dependent secretion activator 2	Low
	CALB1	calbindin 1, 28kDa	NA
	CAMK4	calcium/calmodulin-dependent protein kinase IV	NA
	CCDC169	coiled-coil domain containing 169	NA
	CCDC169-SOHLH2	CCDC169-SOHLH2 readthrough	NA
	CCDC33	coiled-coil domain containing 33	NA
	CCDC57	coiled-coil domain containing 57	NA
	CCKAR	cholecystokinin A receptor	NA
	CCNE1	cyclin E1	High
	CD63	CD63 molecule	High
	CDC16	cell division cycle 16 homolog (S. cerevisiae)	High
	CDH17	cadherin 17, LI cadherin (liver-intestine)	NA
	CDH22	cadherin-like 22	NA
	CDH26	cadherin-like 26	NA
	CDH4	cadherin 4, type 1, R-cadherin (retinal)	NA
	CDX1	caudal type homeobox 1	NA
	CEP135	centrosomal protein 135kDa	High
	CEP152	centrosomal protein 152kDa	High
	CH25H	cholesterol 25-hydroxylase	High
	CHD6	chromodomain helicase DNA binding protein 6	Normal
	CHEK2	protein kinase CHK2-like; CHK2 checkpoint homolog (S. pombe); similar to hCG1983233	High
	CHGA	chromogranin A (parathyroid secretory protein 1)	High
	CHGB	chromogranin B (secretogranin 1)	NA
	CHIC2	cysteine-rich hydrophobic domain 2	Normal
	CHMP4B	chromatin modifying protein 4B	High
	CHP	calcium binding protein P22	Low
	CHRNA3	cholinergic receptor, nicotinic, alpha 3	NA
	CHRNB4	cholinergic receptor, nicotinic, beta 4	NA
	CLDND1	claudin domain containing 1	High
	CLOCK	clock homolog (mouse)	High
	CLVS1	retinaldehyde binding protein 1-like 1	NA
	CNBD1	cyclic nucleotide binding domain containing 1	NA
	CNGA1	cyclic nucleotide gated channel alpha 1	NA
	CNIH	cornichon homolog (Drosophila)	Low
	COL14A1	collagen, type XIV, alpha 1	High
	COL21A1	collagen, type XXI, alpha 1	NA
	COL22A1	collagen, type XXII, alpha 1	NA
	COL6A3	collagen, type VI, alpha 3	High
	COPS5	COP9 constitutive photomorphogenic homolog subunit 5 (Arabidopsis)	Normal
	CORIN	corin, serine peptidase	NA
	COX4I2	cytochrome c oxidase subunit IV isoform 2 (lung)	Normal
	CPSF3	cleavage and polyadenylation specific factor 3, 73kDa	High
	CRAT	carnitine acetyltransferase	Low
	CRLS1	cardiolipin synthase 1	High
	CRNKL1	crooked neck pre-mRNA splicing factor-like 1 (Drosophila)	High
	CROCC	ciliary rootlet coiled-coil, rootletin	NA
	CSMD3	CUB and Sushi multiple domains 3	NA
	CSN2	casein beta	NA
	CSN3	casein kappa	NA
	CST8	cystatin 8 (cystatin-related epididymal specific)	NA
	CSTL1	cystatin-like 1	NA
	CTCFL	CCCTC-binding factor (zinc finger protein)-like	NA
	CTNNA2	catenin (cadherin-associated protein), alpha 2	NA
	CTSA	cathepsin A	High
	CTSZ	cathepsin Z	Normal
	CWH43	hypothetical protein FLJ21511	Normal
	CXCL5	chemokine (C-X-C motif) ligand 5	Normal
	CXCL6	chemokine (C-X-C motif) ligand 6 (granulocyte chemotactic protein 2)	NA
	CYP11B1	cytochrome P450, family 11, subfamily B, polypeptide 1	NA
	CYP11B2	cytochrome P450, family 11, subfamily B, polypeptide 2	NA
	CYP1A2	cytochrome P450, family 1, subfamily A, polypeptide 2	Normal
	CYP7A1	cytochrome P450, family 7, subfamily A, polypeptide 1	NA
	CYP7B1	cytochrome P450, family 7, subfamily B, polypeptide 1	High
	DAPL1	death associated protein-like 1	Normal
	DCAF13	WD repeats and SOF1 domain containing	High
	DCBLD2	discoidin, CUB and LCCL domain containing 2	High
	DCK	deoxycytidine kinase	High
	DCTN2	dynactin 2 (p50)	High
	DCUN1D4	DCN1, defective in cullin neddylation 1, domain containing 4 (S. cerevisiae)	Normal
	DDRGK1	DDRGK domain containing 1	High
	DDX59	DEAD (Asp-Glu-Ala-Asp) box polypeptide 59	Normal
	DENND3	DENN/MADD domain containing 3	High
	DEPTOR	DEP domain containing MTOR-interacting protein	High
	DERL1	Der1-like domain family, member 1	High
	DGKA	diacylglycerol kinase, alpha 80kDa	High
	DGKG	diacylglycerol kinase, gamma 90kDa	NA
	DHTKD1	dehydrogenase E1 and transketolase domain containing 1	Low
	DISP2	dispatched homolog 2 (Drosophila)	NA
	DLGAP5	discs, large (Drosophila) homolog-associated protein 5	High
	DNAH5	dynein, axonemal, heavy chain 5	NA
	DNAJC14	DnaJ (Hsp40) homolog, subfamily C, member 14	High
	DNAJC17	DnaJ (Hsp40) homolog, subfamily C, member 17	Low
	DNTTIP1	deoxynucleotidyltransferase, terminal, interacting protein 1	High
	DOCK5	dedicator of cytokinesis 5	High
	DOK5	docking protein 5	Low
	DOLPP1	dolichyl pyrophosphate phosphatase 1	Normal
	DPYS	dihydropyrimidinase	High
	DPYSL2	dihydropyrimidinase-like 2	High
	DSCC1	defective in sister chromatid cohesion 1 homolog (S. cerevisiae)	High
	DTD1	histidyl-tRNA synthetase 2, mitochondrial (putative); D-tyrosyl-tRNA deacylase 1 homolog (S. cerevisiae)	High
	DTHD1	FLJ16686 protein	NA
	DUS1L	dihydrouridine synthase 1-like (S. cerevisiae)	High
	DUSP2	dual specificity phosphatase 2	Low
	DUT	deoxyuridine triphosphatase	High
	E2F3	E2F transcription factor 3	High
	EBAG9	estrogen receptor binding site associated, antigen, 9	Normal
	EDEM2	ER degradation enhancer, mannosidase alpha-like 2	High
	EDN3	endothelin 3	Normal
	EEF1D	eukaryotic translation elongation factor 1 delta (guanine nucleotide exchange protein)	Normal
	EFCAB11	EF-hand calcium binding domain 11	Normal
	EFR3A	EFR3 homolog A (S. cerevisiae)	High
	EIF2C2	eukaryotic translation initiation factor 2C, 2	High
	EIF2S2	eukaryotic translation initiation factor 2, subunit 2 beta, 38kDa	High
	EIF3E	eukaryotic translation initiation factor 3, subunit E	High
	EIF4ENIF1	eukaryotic translation initiation factor 4E nuclear import factor 1	High
	EIF5B	eukaryotic translation initiation factor 5B	High
	EML1	echinoderm microtubule associated protein like 1	High
	EML4	echinoderm microtubule associated protein like 4	High
	ENAM	enamelin	NA
	ENPP2	ectonucleotide pyrophosphatase/phosphodiesterase 2	High
	ENY2	enhancer of yellow 2 homolog (Drosophila)	Normal
	EPB41L1	erythrocyte membrane protein band 4.1-like 1	Low
	ERGIC3	ERGIC and golgi 3	Normal
	ESRP1	epithelial splicing regulatory protein 1	High
	ETFA	electron-transfer-flavoprotein, alpha polypeptide	High
	EXOC1	exocyst complex component 1	Normal
	EXT1	exostoses (multiple) 1	High
	EYA1	eyes absent homolog 1 (Drosophila)	Low
	FAF1	Fas (TNFRSF6) associated factor 1	Low
	FAM135B	family with sequence similarity 135, member B	NA
	FAM151B	family with sequence similarity 151, member B	Normal
	FAM179A	family with sequence similarity 179, member A	Normal
	FAM49B	family with sequence similarity 49, member B	High
	FAM55C	family with sequence similarity 55, member C	High
	FAM65C	family with sequence similarity 65, member C	High
	FAM83A	family with sequence similarity 83, member A	High
	FAM91A1	family with sequence similarity 91, member A1	High
	FAM92A1	family with sequence similarity 92, member A2; family with sequence similarity 92, member A1	Normal
	FASN	fatty acid synthase	Normal
	FASTKD5	FAST kinase domains 5	High
	FBLIM1	filamin binding LIM protein 1	High
	FBXO32	F-box protein 32	High
	FBXO40	F-box protein 40	Normal
	FER1L6	fer-1-like 6 (C. elegans)	NA
	FHAD1	forkhead-associated (FHA) phosphopeptide binding domain 1	NA
	FIP1L1	FIP1 like 1 (S. cerevisiae)	High
	FKBP1A	FK506 binding protein 1A, 12kDa	High
	FKBP1B	FK506 binding protein 1B, 12.6 kDa	Normal
	FLJ43860	FLJ43860 protein	NA
	FLT3LG	fms-related tyrosine kinase 3 ligand	Low
	FLYWCH1	FLYWCH-type zinc finger 1	NA
	FMN1	formin 1	Low
	FRMD4A	FERM domain containing 4A	Normal
	FRY	furry homolog (Drosophila)	High
	FRYL	FRY-like	Normal
	FZD6	frizzled homolog 6 (Drosophila)	High
	GABRA2	gamma-aminobutyric acid (GABA) A receptor, alpha 2	Low
	GDF11	growth differentiation factor 11	Normal
	GGCX	gamma-glutamyl carboxylase	High
	GLOD4	glyoxalase domain containing 4	Low
	GLS2	glutaminase 2 (liver, mitochondrial)	NA
	GLTP	glycolipid transfer protein; glycolipid transfer protein pseudogene 1	Low
	GNAS	GNAS complex locus	Normal
	GPR133	G protein-coupled receptor 133	NA
	GPR62	G protein-coupled receptor 62	NA
	GPS1	G protein pathway suppressor 1	Normal
	GRHL1	grainyhead-like 1 (Drosophila)	Low
	GRHL2	grainyhead-like 2 (Drosophila)	Normal
	GRINA	glutamate receptor, ionotropic, N-methyl D-aspartate-associated protein 1 (glutamate binding)	Normal
	GRSF1	G-rich RNA sequence binding factor 1	High
	GSDMC	gasdermin C	Low
	GSDMD	gasdermin D	High
	HAS2	hyaluronan synthase 2	Normal
	HCK	hemopoietic cell kinase	Normal
	HDAC9	histone deacetylase 9	Normal
	HEY1	hairy/enhancer-of-split related with YRPW motif 1	Normal
	HHLA1	HERV-H LTR-associating 1	NA
	HOOK1	hook homolog 1 (Drosophila)	Normal
	HRSP12	heat-responsive protein 12	High
	HS1BP3	HCLS1 binding protein 3	High
	IARS	isoleucyl-tRNA synthetase	Normal
	ICA1	islet cell autoantigen 1, 69kDa	Normal
	IFT172	intraflagellar transport 172 homolog (Chlamydomonas)	Normal
	IGJ	immunoglobulin J polypeptide, linker protein for immunoglobulin alpha and mu polypeptides	Normal
	IL12RB2	interleukin 12 receptor, beta 2	Normal
	IL1A	interleukin 1, alpha	High
	IL8	interleukin 8	Normal
	INO80	INO80 homolog (S. cerevisiae)	High
	IP6K3	inositol hexakisphosphate kinase 3	NA
	IQCF1	IQ motif containing F1	NA
	IQGAP2	IQ motif containing GTPase activating protein 2	Low
	IQUB	IQ motif and ubiquitin domain containing	Normal
	IREB2	iron-responsive element binding protein 2	High
	ISLR2	immunoglobulin superfamily containing leucine-rich repeat 2	NA
	ISM1	isthmin 1 homolog (zebrafish)	High
	ITGA7	integrin, alpha 7	Normal
	ITPA	inosine triphosphatase (nucleoside triphosphate pyrophosphatase)	High
	ITPK1	inositol 1,3,4-triphosphate 5/6 kinase	High
	JARID2	jumonji, AT rich interactive domain 2	High
	JRK	jerky homolog (mouse)	Low
	KBTBD13	hCG1645727	NA
	KCNH5	potassium voltage-gated channel, subfamily H (eag-related), member 5	NA
	KCNQ3	potassium voltage-gated channel, KQT-like subfamily, member 3	NA
	KDM2B	lysine (K)-specific demethylase 2B	High
	KHDRBS3	KH domain containing, RNA binding, signal transduction associated 3	High
	KIAA0146	KIAA0146	Normal
	KIAA0196	KIAA0196	High
	KIAA0226	KIAA0226	High
	KIAA0825	KIAA0825	NA
	KIAA1370	KIAA1370	Low
	KIAA1486	KIAA1486 protein	NA
	KIAA1755	KIAA1755	NA
	KIF13A	kinesin family member 13A	High
	KIF16B	kinesin family member 16B	High
	KIF27	kinesin family member 27	High
	KIF3B	kinesin family member 3B	High
	KIF3C	kinesin family member 3C	Normal
	KIF5A	kinesin family member 5A	NA
	KIT	similar to Mast/stem cell growth factor receptor precursor (SCFR) (Proto-oncogene tyrosine-protein kinase Kit) (c-kit) (CD117 antigen); v-kit Hardy-Zuckerman 4 feline sarcoma viral oncogene homolog	NA
	KLF4	Kruppel-like factor 4 (gut)	High
	KLHL22	kelch-like 22 (Drosophila)	Normal
	LAMA5	laminin, alpha 5	High
	LEO1	Leo1, Paf1/RNA polymerase II complex component, homolog (S. cerevisiae)	High
	LGALS3	lectin, galactoside-binding, soluble, 3	Normal
	LIF	leukemia inhibitory factor (cholinergic differentiation factor)	High
	LIMCH1	LIM and calponin homology domains 1	Normal
	LIPA	lipase A, lysosomal acid, cholesterol esterase	Normal
	LNX1	ligand of numb-protein X 1	Normal
	LOC100130301	similar to rCG30376	NA
	LPHN3	latrophilin 3	Low
	LRGUK	leucine-rich repeats and guanylate kinase domain containing	NA
	LRIG3	leucine-rich repeats and immunoglobulin-like domains 3	High
	LRP1	low density lipoprotein-related protein 1 (alpha-2-macroglobulin receptor)	Normal
	LRRC66	leucine rich repeat containing 66	NA
	LRRC67	leucine rich repeat containing 67	NA
	LRRC6	leucine rich repeat containing 6	NA
	LSG1	large subunit GTPase 1 homolog (S. cerevisiae)	High
	LTBP1	latent transforming growth factor beta binding protein 1	High
	LY6E	lymphocyte antigen 6 complex, locus E	Low
	LYAR	Ly1 antibody reactive homolog (mouse)	High
	LYPD2	LY6/PLAUR domain containing 2	Low
	MACROD2	MACRO domain containing 2	NA
	MAFA	v-maf musculoaponeurotic fibrosarcoma oncogene homolog A (avian)	NA
	MAL2	mal, T-cell differentiation protein 2	Normal
	MAP4K3	mitogen-activated protein kinase kinase kinase kinase 3	Low
	MAT2A	methionine adenosyltransferase II, alpha	Normal
	MATN2	matrilin 2	Normal
	MBD2	methyl-CpG binding domain protein 2	Normal
	MBD6	methyl-CpG binding domain protein 6	High
	MCM8	minichromosome maintenance complex component 8	High
	MCM9	minichromosome maintenance complex component 9	Low
	MED1	mediator complex subunit 1	High
	MEIS2	Meis homeobox 2	Normal
	MERTK	c-mer proto-oncogene tyrosine kinase	High
	METTL7B	methyltransferase like 7B	NA
	MIP	major intrinsic protein of lens fiber	NA
	MIPOL1	mirror-image polydactyly 1	Normal
	MMP19	matrix metallopeptidase 19	High
	MORC1	MORC family CW-type zinc finger 1	NA
	MOV10L1	Mov10l1, Moloney leukemia virus 10-like 1, homolog (mouse)	High
	MRPL13	mitochondrial ribosomal protein L13	High
	MTA3	metastasis associated 1 family, member 3	High
	MTBP	Mdm2, transformed 3T3 cell double minute 2, p53 binding protein (mouse) binding protein, 104kDa	High
	MTHFD2L	methylenetetrahydrofolate dehydrogenase (NADP+ dependent) 2-like	Normal
	MTMR12	myotubularin related protein 12	High
	MTR	5-methyltetrahydrofolate-homocysteine methyltransferase	Normal
	MTSS1	metastasis suppressor 1	Normal
	MUC7	mucin 7, secreted	NA
	MYBL2	v-myb myeloblastosis viral oncogene homolog (avian)-like 2	High
	MYC	v-myc myelocytomatosis viral oncogene homolog (avian)	Normal
	MYH14	myosin, heavy chain 14	Normal
	MYL9	myosin, light chain 9, regulatory	High
	MYLK2	myosin light chain kinase 2	Low
	MYO10	myosin X	High
	MYO1E	myosin IE	High
	MYO3A	myosin IIIA	Normal
	MYO5A	myosin VA (heavy chain 12, myoxin)	High
	N4BP3	Nedd4 binding protein 3	High
	NAA20	N-acetyltransferase 5 (GCN5-related, putative)	High
	NAPRT1	nicotinate phosphoribosyltransferase domain containing 1	Low
	NBAS	neuroblastoma amplified sequence	High
	NCALD	neurocalcin delta	Normal
	NCAPH	non-SMC condensin I complex, subunit H	High
	NCOA6	nuclear receptor coactivator 6	High
	NDRG1	N-myc downstream regulated 1	High
	NDUFA4	NADH dehydrogenase (ubiquinone) 1 alpha subcomplex, 4, 9kDa	High
	NECAB1	N-terminal EF-hand calcium binding protein 1	NA
	NEDD4	neural precursor cell expressed, developmentally down-regulated 4	High
	NEK6	NIMA (never in mitosis gene a)-related kinase 6	Normal
	NEO1	neogenin homolog 1 (chicken)	Normal
	NFATC2	nuclear factor of activated T-cells, cytoplasmic, calcineurin-dependent 2	Normal
	NFXL1	nuclear transcription factor, X-box binding-like 1	High
	NIPAL1	NIPA-like domain containing 1	Normal
	NIPAL2	NIPA-like domain containing 2	High
	NKAIN3	Na+/K+ transporting ATPase interacting 3	NA
	NMU	neuromedin U	High
	NOD1	nucleotide-binding oligomerization domain containing 1	Normal
	NOL9	nucleolar protein 9	High
	NPHP1	nephronophthisis 1 (juvenile)	NA
	NRBP2	nuclear receptor binding protein 2	Normal
	NSMCE2	non-SMC element 2, MMS21 homolog (S. cerevisiae)	High
	OC90	otoconin 90	NA
	OCIAD1	OCIA domain containing 1	Normal
	OCIAD2	OCIA domain containing 2	Low
	ODAM	odontogenic, ameloblast asssociated	Low
	ORMDL2	ORM1-like 2 (S. cerevisiae)	Normal
	OSBPL2	oxysterol binding protein-like 2	High
	OSR2	odd-skipped related 2 (Drosophila)	High
	OTOR	otoraplin	NA
	OXR1	oxidation resistance 1	Low
	PABPC1L	poly(A) binding protein, cytoplasmic 1-like	High
	PABPC1	poly(A) binding protein, cytoplasmic pseudogene 5; poly(A) binding protein, cytoplasmic 1	NA
	PABPC3	poly(A) binding protein, cytoplasmic 3	NA
	PACS2	phosphofurin acidic cluster sorting protein 2	Normal
	PAG1	phosphoprotein associated with glycosphingolipid microdomains 1	High
	PAICS	phosphoribosylaminoimidazole carboxylase, phosphoribosylaminoimidazole succinocarboxamide synthetase	High
	PAPPA	PAPPA antisense RNA (non-protein coding); pregnancy-associated plasma protein A, pappalysin 1	Normal
	PARD6B	par-6 partitioning defective 6 homolog beta (C. elegans)	Normal
	PARP16	poly (ADP-ribose) polymerase family, member 16	High
	PAX1	paired box 1	High
	PCBP4	poly(rC) binding protein 4	Normal
	PCSK2	proprotein convertase subtilisin/kexin type 2	NA
	PDCL2	similar to hCG2040277; phosducin-like 2	NA
	PDLIM2	PDZ and LIM domain 2 (mystique)	Normal
	PDRG1	p53 and DNA-damage regulated 1	High
	PEX14	peroxisomal biogenesis factor 14	High
	PEX5	peroxisomal biogenesis factor 5	High
	PGCP	plasma glutamate carboxypeptidase	High
	PGD	phosphogluconate dehydrogenase	High
	PHACTR3	phosphatase and actin regulator 3	NA
	PIGU	phosphatidylinositol glycan anchor biosynthesis, class U	High
	PIP	prolactin-induced protein	High
	PKDCC	protein kinase-like protein SgK493	Normal
	PKHD1L1	polycystic kidney and hepatic disease 1 (autosomal recessive)-like 1	NA
	PLCB1	phospholipase C, beta 1 (phosphoinositide-specific)	Normal
	PML	promyelocytic leukemia; similar to promyelocytic leukemia protein isoform 1	High
	POLQ	polymerase (DNA directed), theta	High
	POLR2B	polymerase (RNA) II (DNA directed) polypeptide B, 140kDa	High
	POLR2I	polymerase (RNA) II (DNA directed) polypeptide I, 14.5kDa	Normal
	POLR3F	polymerase (RNA) III (DNA directed) polypeptide F, 39 kDa	High
	PON1	paraoxonase 1	NA
	POP1	processing of precursor 1, ribonuclease P/MRP subunit (S. cerevisiae)	High
	PPBP	pro-platelet basic protein (chemokine (C-X-C motif) ligand 7)	High
	PPIAL4A	peptidylprolyl isomerase A (cyclophilin A)-like 4E; peptidylprolyl isomerase A (cyclophilin A)-like 4G; peptidylprolyl isomerase A (cyclophilin A)-like 4F; peptidylprolyl isomerase A (cyclophilin A)-like 4A; peptidylprolyl isomerase A (cyclophilin A)-like 4C; peptidylprolyl isomerase A (cyclophilin A)-like 4B	NA
	PPIL1	peptidylprolyl isomerase (cyclophilin)-like 1	Normal
	PPP2R2A	protein phosphatase 2 (formerly 2A), regulatory subunit B, alpha isoform	High
	PRDM2	PR domain containing 2, with ZNF domain	High
	PREX1	phosphatidylinositol-3,4,5-trisphosphate-dependent Rac exchange factor 1	High
	PROKR2	prokineticin receptor 2	NA
	PROS1	protein S (alpha)	Normal
	ProSAPiP1	ProSAPiP1 protein	High
	PSCA	prostate stem cell antigen	Low
	PSMA4	proteasome (prosome, macropain) subunit, alpha type, 4	High
	PTCD3	Pentatricopeptide repeat domain 3	High
	PTCHD2	patched domain containing 2	NA
	PTGS1	prostaglandin-endoperoxide synthase 1 (prostaglandin G/H synthase and cyclooxygenase)	High
	PTK2	PTK2 protein tyrosine kinase 2	High
	PTPN13	protein tyrosine phosphatase, non-receptor type 13 (APO-1/CD95 (Fas)-associated phosphatase)	Low
	PTPN9	protein tyrosine phosphatase, non-receptor type 9	Normal
	PTPRT	protein tyrosine phosphatase, receptor type, T	NA
	PUF60	poly-U binding splicing factor 60KDa	High
	PYCRL	pyrroline-5-carboxylate reductase-like	High
	RAB22A	RAB22A, member RAS oncogene family	High
	RALGAPA2	chromosome 20 open reading frame 74	High
	RALYL	RALY RNA binding protein-like	NA
	RASGEF1C	RasGEF domain family, member 1C	NA
	RASL11B	RAS-like, family 11, member B	High
	RBBP9	retinoblastoma binding protein 9	High
	RBCK1	RanBP-type and C3HC4-type zinc finger containing 1	High
	RBMS2	RNA binding motif, single stranded interacting protein 2; RNA binding motif, single stranded interacting protein 2 pseudogene	Low
	RDH5	retinol dehydrogenase 5 (11-cis/9-cis)	High
	RDM1	RAD52 motif 1	NA
	RERE	arginine-glutamic acid dipeptide (RE) repeats	Normal
	RFNG	RFNG O-fucosylpeptide 3-beta-N-acetylglucosaminyltransferase	High
	RFX7	regulatory factor X, 7	Normal
	RGS22	regulator of G-protein signaling 22	Normal
	RIMKLB	ribosomal modification protein rimK-like family member B	NA
	RIMS2	regulating synaptic membrane exocytosis 2	NA
	RIMS4	regulating synaptic membrane exocytosis 4	NA
	RIN2	Ras and Rab interactor 2	High
	RMND5A	required for meiotic nuclear division 5 homolog A (S. cerevisiae)	Low
	RMND5B	required for meiotic nuclear division 5 homolog B (S. cerevisiae)	High
	RNF114	ring finger protein 114	High
	RNF19A	ring finger protein 19A	Normal
	RNF24	ring finger protein 24	High
	RNMTL1	RNA methyltransferase like 1	High
	ROS1	c-ros oncogene 1 , receptor tyrosine kinase	NA
	RP1	retinitis pigmentosa 1 (autosomal dominant)	NA
	RPL30	ribosomal protein L30	High
	RPRD1B	regulation of nuclear pre-mRNA domain containing 1B	High
	RRM2B	ribonucleotide reductase M2 B (TP53 inducible)	Low
	RSPO2	R-spondin 2 homolog (Xenopus laevis)	NA
	RUFY1	RUN and FYVE domain containing 1	Normal
	RXFP3	relaxin/insulin-like family peptide receptor 3	NA
	SAMD12	sterile alpha motif domain containing 12	Normal
	SARNP	SAP domain containing ribonucleoprotein	High
	SCAPER	S-phase cyclin A-associated protein in the ER	High
	SCFD2	sec1 family domain containing 2	High
	SCRIB	scribbled homolog (Drosophila)	High
	SCRT2	scratch homolog 2, zinc finger protein (Drosophila)	NA
	SDR9C7	short chain dehydrogenase/reductase family 9C, member 7	High
	SEC23B	Sec23 homolog B (S. cerevisiae)	High
	SECISBP2	SECIS binding protein 2	High
	SEL1L2	sel-1 suppressor of lin-12-like 2 (C. elegans)	NA
	SEMA4D	sema domain, immunoglobulin domain (Ig), transmembrane domain (TM) and short cytoplasmic domain, (semaphorin) 4D	Low
	SEMA5A	sema domain, seven thrombospondin repeats (type 1 and type 1-like), transmembrane domain (TM) and short cytoplasmic domain, (semaphorin) 5A	High
	SGK223	homolog of rat pragma of Rnd2	High
	SGTB	small glutamine-rich tetratricopeptide repeat (TPR)-containing, beta	Normal
	SIDT1	SID1 transmembrane family, member 1	Normal
	SIK3	serine/threonine-protein kinase QSK	High
	SIN3A	SIN3 homolog A, transcription regulator (yeast)	High
	SIPA1L3	signal-induced proliferation-associated 1 like 3	Normal
	SKAP1	src kinase associated phosphoprotein 1	High
	SLAIN2	SLAIN motif family, member 2	High
	SLA	Src-like-adaptor	High
	SLC10A4	solute carrier family 10 (sodium/bile acid cotransporter family), member 4	NA
	SLC12A1	solute carrier family 12 (sodium/potassium/chloride transporters), member 1	NA
	SLC12A8	solute carrier family 12 (potassium/chloride transporters), member 8	NA
	SLC13A3	solute carrier family 13 (sodium-dependent dicarboxylate transporter), member 3	NA
	SLC14A1	solute carrier family 14 (urea transporter), member 1 (Kidd blood group)	Normal
	SLC16A7	solute carrier family 16, member 7 (monocarboxylic acid transporter 2)	High
	SLC22A3	solute carrier family 22 (extraneuronal monoamine transporter), member 3	NA
	SLC24A1	solute carrier family 24 (sodium/potassium/calcium exchanger), member 1	NA
	SLC24A3	solute carrier family 24 (sodium/potassium/calcium exchanger), member 3	Low
	SLC24A4	solute carrier family 24 (sodium/potassium/calcium exchanger), member 4	Low
	SLC24A5	solute carrier family 24, member 5	Normal
	SLC25A13	solute carrier family 25, member 13 (citrin)	High
	SLC25A32	solute carrier family 25, member 32	High
	SLC28A2	solute carrier family 28 (sodium-coupled nucleoside transporter), member 2	NA
	SLC2A10	solute carrier family 2 (facilitated glucose transporter), member 10	Normal
	SLC30A8	solute carrier family 30 (zinc transporter), member 8	NA
	SLC30A9	solute carrier family 30 (zinc transporter), member 9	High
	SLC38A6	solute carrier family 38, member 6	Low
	SLC45A2	solute carrier family 45, member 2	Normal
	SLC45A4	solute carrier family 45, member 4	High
	SLC4A4	solute carrier family 4, sodium bicarbonate cotransporter, member 4	Normal
	SLC5A1	solute carrier family 5 (sodium/glucose cotransporter), member 1	Low
	SLC9A8	solute carrier family 9 (sodium/hydrogen exchanger), member 8	High
	SLCO1A2	solute carrier organic anion transporter family, member 1A2	NA
	SLCO5A1	solute carrier organic anion transporter family, member 5A1	Normal
	SLCO6A1	solute carrier organic anion transporter family, member 6A1	NA
	SLURP1	secreted LY6/PLAUR domain containing 1	Low
	SMAD3	SMAD family member 3	Normal
	SMARCC1	SWI/SNF related, matrix associated, actin dependent regulator of chromatin, subfamily c, member 1	High
	SMOC1	SPARC related modular calcium binding 1	Normal
	SNAI1	snail homolog 1 (Drosophila)	Normal
	SNRPB2	small nuclear ribonucleoprotein polypeptide B''	High
	SNTA1	syntrophin, alpha 1 (dystrophin-associated protein A1, 59kDa, acidic component)	High
	SNTB1	syntrophin, beta 1 (dystrophin-associated protein A1, 59kDa, basic component 1)	Normal
	SNX21	sorting nexin family member 21	High
	SNX5	sorting nexin 5	High
	SORBS3	sorbin and SH3 domain containing 3	Low
	SOS1	son of sevenless homolog 1 (Drosophila)	High
	SPAG1	sperm associated antigen 1	High
	SPATA18	spermatogenesis associated 18 homolog (rat)	NA
	SPEN	spen homolog, transcriptional regulator (Drosophila)	High
	SPIN1	spindlin 1	Normal
	SPTLC3	serine palmitoyltransferase, long chain base subunit 3	Normal
	SQLE	squalene epoxidase	High
	SRXN1	sulfiredoxin 1 homolog (S. cerevisiae)	High
	ST18	suppression of tumorigenicity 18 (breast carcinoma) (zinc finger protein)	NA
	ST3GAL1	ST3 beta-galactoside alpha-2,3-sialyltransferase 1	Low
	STAM	signal transducing adaptor molecule (SH3 domain and ITAM motif) 1	High
	STAU1	staufen, RNA binding protein, homolog 1 (Drosophila)	High
	STK3	serine/threonine kinase 3 (STE20 homolog, yeast)	High
	SULT1B1	sulfotransferase family, cytosolic, 1B, member 1	High
	SUN5	sperm associated antigen 4-like	NA
	SV2C	synaptic vesicle glycoprotein 2C	High
	SYBU	syntabulin (syntaxin-interacting)	Normal
	SYCP2	synaptonemal complex protein 2	NA
	SYT17	synaptotagmin XVII; synaptotagmin VII	High
	TAF2	TAF2 RNA polymerase II, TATA box binding protein (TBP)-associated factor, 150kDa	High
	TAGLN3	transgelin 3	High
	TANC2	tetratricopeptide repeat, ankyrin repeat and coiled-coil containing 2	High
	TAOK1	TAO kinase 1	High
	TBC1D20	TBC1 domain family, member 20	High
	TBCB	tubulin folding cofactor B	Normal
	TCEA1	transcription elongation factor A (SII), 1 pseudogene 2; transcription elongation factor A (SII), 1	High
	TCF7L1	transcription factor 7-like 1 (T-cell specific, HMG-box)	High
	TEC	tec protein tyrosine kinase	High
	TERF1	similar to telomeric repeat binding factor (NIMA-interacting) 1; telomeric repeat binding factor (NIMA-interacting) 1; telomeric repeat binding factor (NIMA-interacting) 1 pseudogene	High
	TFG	TRK-fused gene	High
	TGM2	transglutaminase 2 (C polypeptide, protein-glutamine-gamma-glutamyltransferase)	NA
	TGM3	transglutaminase 3 (E polypeptide, protein-glutamine-gamma-glutamyltransferase)	High
	TG	thyroglobulin	High
	TIGD5	tigger transposable element derived 5	High
	TIMELESS	timeless homolog (Drosophila)	High
	TIPRL	TIP41, TOR signaling pathway regulator-like (S. cerevisiae)	High
	TLE3	transducin-like enhancer of split 3 (E(sp1) homolog, Drosophila)	Normal
	TLN2	talin 2	Low
	TM7SF4	transmembrane 7 superfamily member 4	NA
	TM9SF2	transmembrane 9 superfamily member 2	Low
	TMCO3	transmembrane and coiled-coil domains 3	Low
	TMEM165	transmembrane protein 165	High
	TMEM194A	transmembrane protein 194A	High
	TMEM237	transmembrane protein 237	Low
	TMEM33	transmembrane protein 33	High
	TMEM71	transmembrane protein 71	High
	TNFRSF11B	tumor necrosis factor receptor superfamily, member 11b	Normal
	TNNC2	troponin C type 2 (fast)	Normal
	TOMM34	translocase of outer mitochondrial membrane 34	High
	TOX	thymocyte selection-associated high mobility group box	NA
	TPX2	TPX2, microtubule-associated, homolog (Xenopus laevis)	High
	TRAPPC9	trafficking protein particle complex 9	High
	TRAT1	T cell receptor associated transmembrane adaptor 1	NA
	TRIB1	tribbles homolog 1 (Drosophila)	High
	TRIB3	tribbles homolog 3 (Drosophila)	Normal
	TRIL	KIAA0644 gene product	NA
	TRPA1	transient receptor potential cation channel, subfamily A, member 1	NA
	TRPC4AP	transient receptor potential cation channel, subfamily C, member 4 associated protein	High
	TRPS1	trichorhinophalangeal syndrome I	Normal
	TSNARE1	t-SNARE domain containing 1	NA
	TSTA3	tissue specific transplantation antigen P35B	High
	TTC27	tetratricopeptide repeat domain 27	High
	TTI1	TELO2 interacting protein 1	High
	TUBB1	tubulin, beta 1	NA
	TUBD1	tubulin, delta 1	Normal
	TUBGCP3	tubulin, gamma complex associated protein 3	High
	TULP4	tubby like protein 4	High
	TXK	TXK tyrosine kinase	NA
	UBA6	ubiquitin-like modifier activating enzyme 6	High
	UBE2C	ubiquitin-conjugating enzyme E2C	High
	UBE2Q2	ubiquitin-conjugating enzyme E2Q family member 2	Low
	UBE2V2	ubiquitin-conjugating enzyme E2 variant 2	High
	UBOX5	U-box domain containing 5	High
	UBR5	similar to E3 ubiquitin protein ligase, HECT domain containing, 1; ubiquitin protein ligase E3 component n-recognin 5	High
	UNC93A	unc-93 homolog A (C. elegans)	Normal
	USP3	ubiquitin specific peptidase 3	Normal
	USP46	ubiquitin specific peptidase 46	Normal
	USP8	ubiquitin specific peptidase 8	High
	UTP23	UTP23, small subunit (SSU) processome component, homolog (yeast)	High
	VAMP8	vesicle-associated membrane protein 8 (endobrevin)	Normal
	VAPB	VAMP (vesicle-associated membrane protein)-associated protein B and C	High
	VPS13B	vacuolar protein sorting 13 homolog B (yeast)	High
	VPS16	vacuolar protein sorting 16 homolog A (S. cerevisiae)	High
	VPS52	vacuolar protein sorting 52 homolog (S. cerevisiae)	Low
	VSTM2L	V-set and transmembrane domain containing 2 like	NA
	WDFY4	WDFY family member 4	High
	WDR35	WD repeat domain 35	High
	WDR52	WD repeat domain 52	NA
	WDR67	WD repeat domain 67	High
	WDR72	WD repeat domain 72	NA
	WDYHV1	WDYHV motif containing 1	High
	WFDC3	WAP four-disulfide core domain 3	Normal
	WFS1	Wolfram syndrome 1 (wolframin)	High
	WIBG	within bgcn homolog (Drosophila)	High
	WISP1	WNT1 inducible signaling pathway protein 1	High
	XKR7	XK, Kell blood group complex subunit-related family, member 7	NA
	XRCC6BP1	XRCC6 binding protein 1	High
	XRN2	5'-3' exoribonuclease 2	High
	YIPF7	Yip1 domain family, member 7	Low
	YTHDC1	YTH domain containing 1	Normal
	YTHDC2	YTH domain containing 2	High
	YWHAB	tyrosine 3-monooxygenase/tryptophan 5-monooxygenase activation protein, beta polypeptide	High
	YWHAQ	tyrosine 3-monooxygenase/tryptophan 5-monooxygenase activation protein, theta polypeptide	Normal
	ZAR1	zygote arrest 1	NA
	ZC3H3	zinc finger CCCH-type containing 3	High
	ZFAT	zinc finger and AT hook domain containing	High
	ZFP64	zinc finger protein 64 homolog (mouse)	High
	ZFPM2	zinc finger protein, multitype 2	Low
	ZHX2	zinc fingers and homeoboxes 2	High
	ZMYND17	zinc finger, MYND-type containing 17	NA
	ZNF133	zinc finger protein 133	High
	ZNF217	zinc finger protein 217	High
	ZNF334	zinc finger protein 334	NA
	ZNF341	zinc finger protein 341	High
	ZNF365	zinc finger protein 365	High
	ZNF572	zinc finger protein 572	NA
571	ABCB1	ATP-binding cassette, sub-family B (MDR/TAP), member 1
	ABCC4	ATP-binding cassette, sub-family C (CFTR/MRP), member 4
	ABCG1	ATP-binding cassette, sub-family G (WHITE), member 1
	ABHD12	abhydrolase domain containing 12
	ABHD5	abhydrolase domain containing 5
	ABI1	abl-interactor 1
	ADAM10	ADAM metallopeptidase domain 10
	ADAM7	ADAM metallopeptidase domain 7
	ADAMTS18	ADAM metallopeptidase with thrombospondin type 1 motif, 18
	ADCY2	adenylate cyclase 2 (brain)
	ADCY8	adenylate cyclase 8 (brain)
	ADIPOR1	adiponectin receptor 1
	AKAP9	A kinase (PRKA) anchor protein (yotiao) 9
	ANKRD31	ankyrin repeat domain 31
	ANO2	anoctamin 2
	AOAH	acyloxyacyl hydrolase (neutrophil)
	APP	amyloid beta (A4) precursor protein
	ARHGAP18	Rho GTPase activating protein 18
	ARHGEF37	Rho guanine nucleotide exchange factor (GEF) 37
	ARID5B	AT rich interactive domain 5B (MRF1-like)
	ARIH1	ariadne homolog, ubiquitin-conjugating enzyme E2 binding protein, 1 (Drosophila)
	ART3	ADP-ribosyltransferase 3
	ASAP1	ArfGAP with SH3 domain, ankyrin repeat and PH domain 1
	ASB4	ankyrin repeat and SOCS box-containing 4
	ATP10D	ATPase, class V, type 10D
	ATP11B	ATPase, class VI, type 11B
	ATP8A1	ATPase, aminophospholipid transporter (APLT), class I, type 8A, member 1
	ATP9B	ATPase, class II, type 9B
	AZIN1	antizyme inhibitor 1
	B4GALT5	UDP-Gal:betaGlcNAc beta 1,4- galactosyltransferase, polypeptide 5
	BATF	basic leucine zipper transcription factor, ATF-like
	BIN2	bridging integrator 2
	BLNK	B-cell linker
	BTF3L4	basic transcription factor 3-like 4; similar to hCG2008008
	C12orf26	chromosome 12 open reading frame 26
	C12orf45	chromosome 12 open reading frame 45
	C16orf57	chromosome 16 open reading frame 57
	C16orf59	chromosome 16 open reading frame 59
	C17orf57	chromosome 17 open reading frame 57
	C1orf50	chromosome 1 open reading frame 50
	C2orf67	chromosome 2 open reading frame 67
	C5orf44	chromosome 5 open reading frame 44
	C7orf63	chromosome 7 open reading frame 63
	C8orf34	chromosome 8 open reading frame 34
	CA8	carbonic anhydrase VIII
	CADPS2	Ca++-dependent secretion activator 2
	CALB1	calbindin 1, 28kDa
	CALCOCO1	calcium binding and coiled-coil domain 1
	CBLB	Cas-Br-M (murine) ecotropic retroviral transforming sequence b
	CCDC132	coiled-coil domain containing 132
	CCDC147	coiled-coil domain containing 147
	CCDC40	coiled-coil domain containing 40
	CCNE1	cyclin E1
	CCNF	cyclin F
	CD46	CD46 molecule, complement regulatory protein
	CDK11A	similar to cell division cycle 2-like 1 (PITSLRE proteins); cell division cycle 2-like 1 (PITSLRE proteins); cell division cycle 2-like 2 (PITSLRE proteins)
	CDK11B	similar to cell division cycle 2-like 1 (PITSLRE proteins); cell division cycle 2-like 1 (PITSLRE proteins); cell division cycle 2-like 2 (PITSLRE proteins)
	CDK15	PFTAIRE protein kinase 2
	CDK6	cyclin-dependent kinase 6
	CDX1	caudal type homeobox 1
	CEP135	centrosomal protein 135kDa
	CEP152	centrosomal protein 152kDa
	CH25H	cholesterol 25-hydroxylase
	CHEK2	protein kinase CHK2-like; CHK2 checkpoint homolog (S. pombe); similar to hCG1983233
	CLRN1	clarin 1
	CNGA1	cyclic nucleotide gated channel alpha 1
	COL12A1	collagen, type XII, alpha 1
	COL21A1	collagen, type XXI, alpha 1
	COL22A1	collagen, type XXII, alpha 1
	COL28A1	collagen, type XXVIII, alpha 1
	CORIN	corin, serine peptidase
	CPNE2	copine II
	CRAT	carnitine acetyltransferase
	CSMD3	CUB and Sushi multiple domains 3
	CSN3	casein kappa
	CWC22	CWC22 spliceosome-associated protein homolog (S. cerevisiae)
	CYP3A4	cytochrome P450, family 3, subfamily A, polypeptide 4
	CYP3A43	cytochrome P450, family 3, subfamily A, polypeptide 43
	CYP3A5	cytochrome P450, family 3, subfamily A, polypeptide 5
	DAAM1	dishevelled associated activator of morphogenesis 1
	DAPL1	death associated protein-like 1
	DBT	dihydrolipoamide branched chain transacylase E2
	DCAF13	WD repeats and SOF1 domain containing
	DDR2	discoidin domain receptor tyrosine kinase 2
	DDX59	DEAD (Asp-Glu-Ala-Asp) box polypeptide 59
	DENND3	DENN/MADD domain containing 3
	DGKB	diacylglycerol kinase, beta 90kDa
	DGKG	diacylglycerol kinase, gamma 90kDa
	DHX30	DEAH (Asp-Glu-Ala-His) box polypeptide 30
	DIAPH3	diaphanous homolog 3 (Drosophila)
	DNAH7	dynein, axonemal, heavy chain 7
	DNER	delta/notch-like EGF repeat containing
	DOCK2	dedicator of cytokinesis 2
	DOCK4	dedicator of cytokinesis 4
	DOCK5	dedicator of cytokinesis 5
	DOCK9	dedicator of cytokinesis 9
	DOLPP1	dolichyl pyrophosphate phosphatase 1
	DOPEY1	dopey family member 1
	DRD3	dopamine receptor D3
	DSCC1	defective in sister chromatid cohesion 1 homolog (S. cerevisiae)
	DTHD1	FLJ16686 protein
	DYNC1I1	dynein, cytoplasmic 1, intermediate chain 1
	E2F3	E2F transcription factor 3
	EBPL	emopamil binding protein-like
	EFCAB11	EF-hand calcium binding domain 11
	EHF	ets homologous factor
	EIF4ENIF1	eukaryotic translation initiation factor 4E nuclear import factor 1
	ENOX1	ecto-NOX disulfide-thiol exchanger 1
	EPB41	erythrocyte membrane protein band 4.1 (elliptocytosis 1, RH-linked)
	EPHA5	EPH receptor A5
	ESRRG	estrogen-related receptor gamma
	ETV1	ets variant 1
	FAM49B	family with sequence similarity 49, member B
	FAM83A	family with sequence similarity 83, member A
	FAM91A1	family with sequence similarity 91, member A1
	FBXL4	F-box and leucine-rich repeat protein 4
	FBXO32	F-box protein 32
	FBXO38	F-box protein 38
	FCAMR	Fc receptor, IgA, IgM, high affinity
	FER1L6	fer-1-like 6 (C. elegans)
	FIP1L1	FIP1 like 1 (S. cerevisiae)
	FLJ43860	FLJ43860 protein
	FLYWCH1	FLYWCH-type zinc finger 1
	FN1	fibronectin 1
	FREM2	FRAS1 related extracellular matrix protein 2
	FRY	furry homolog (Drosophila)
	FSIP1	fibrous sheath interacting protein 1
	FSTL5	follistatin-like 5
	FZD1	frizzled homolog 1 (Drosophila)
	GAB1	GRB2-associated binding protein 1
	GABRA1	gamma-aminobutyric acid (GABA) A receptor, alpha 1
	GABRA2	gamma-aminobutyric acid (GABA) A receptor, alpha 2
	GALK2	galactokinase 2
	GATA3	GATA binding protein 3
	GLOD4	glyoxalase domain containing 4
	GLTP	glycolipid transfer protein; glycolipid transfer protein pseudogene 1
	GOLGA4	golgi autoantigen, golgin subfamily a, 4
	GRAP2	GRB2-related adaptor protein 2
	GRIA1	glutamate receptor, ionotropic, AMPA 1
	GRIN2A	glutamate receptor, ionotropic, N-methyl D-aspartate 2A
	GRM3	glutamate receptor, metabotropic 3
	HAO2	hydroxyacid oxidase 2 (long chain)
	HCFC2	host cell factor C2
	HDAC9	histone deacetylase 9
	HHLA1	HERV-H LTR-associating 1
	ICA1	islet cell autoantigen 1, 69kDa
	IFNAR2	interferon (alpha, beta and omega) receptor 2
	IGF1	insulin-like growth factor 1 (somatomedin C)
	IL12RB2	interleukin 12 receptor, beta 2
	INPP4B	inositol polyphosphate-4-phosphatase, type II, 105kDa
	INTS6	integrator complex subunit 6
	IP6K3	inositol hexakisphosphate kinase 3
	IRAK4	interleukin-1 receptor-associated kinase 4
	ISCA1	iron-sulfur cluster assembly 1 homolog (S. cerevisiae)
	ITPR1	inositol 1,4,5-triphosphate receptor, type 1
	JARID2	jumonji, AT rich interactive domain 2
	JPH3	junctophilin 3
	KCNK10	potassium channel, subfamily K, member 10
	KIAA0146	KIAA0146
	KIAA0947	KIAA0947
	KIAA1370	KIAA1370
	KIAA1755	KIAA1755
	KLHL12	kelch-like 12 (Drosophila)
	KLRC1	killer cell lectin-like receptor subfamily C, member 1
	KRIT1	KRIT1, ankyrin repeat containing
	LAMC1	laminin, gamma 1 (formerly LAMB2)
	LEPREL1	leprecan-like 1
	LHCGR	luteinizing hormone/choriogonadotropin receptor
	LIF	leukemia inhibitory factor (cholinergic differentiation factor)
	LIPA	lipase A, lysosomal acid, cholesterol esterase
	LPHN3	latrophilin 3
	LRGUK	leucine-rich repeats and guanylate kinase domain containing
	LRP12	low density lipoprotein-related protein 12
	LRRC66	leucine rich repeat containing 66
	LRRIQ3	leucine-rich repeats and IQ motif containing 3
	MAB21L3	mab-21-like 3 (C. elegans)
	MACROD2	MACRO domain containing 2
	MAD1L1	MAD1 mitotic arrest deficient-like 1 (yeast)
	MAP1LC3B	microtubule-associated protein 1 light chain 3 beta
	MAP1LC3B2	microtubule-associated protein 1 light chain 3 beta 2
	MCM9	minichromosome maintenance complex component 9
	MED1	mediator complex subunit 1
	MEGF10	multiple EGF-like-domains 10
	MET	met proto-oncogene (hepatocyte growth factor receptor)
	MIB2	mindbomb homolog 2 (Drosophila)
	MIF4GD	MIF4G domain containing
	MIOS	missing oocyte, meiosis regulator, homolog (Drosophila)
	MMP23B	matrix metallopeptidase 23A (pseudogene); matrix metallopeptidase 23B
	MPP6	membrane protein, palmitoylated 6 (MAGUK p55 subfamily member 6)
	MRPL20	similar to mitochondrial ribosomal protein L20; mitochondrial ribosomal protein L20
	MRPS6	mitochondrial ribosomal protein S6
	MRPS7	mitochondrial ribosomal protein S7
	MTHFD2L	methylenetetrahydrofolate dehydrogenase (NADP+ dependent) 2-like
	MYH14	myosin, heavy chain 14
	MYO3A	myosin IIIA
	NARS2	asparaginyl-tRNA synthetase 2, mitochondrial (putative)
	NDRG1	N-myc downstream regulated 1
	NEK6	NIMA (never in mitosis gene a)-related kinase 6
	NFXL1	nuclear transcription factor, X-box binding-like 1
	NIPAL2	NIPA-like domain containing 2
	NLN	neurolysin (metallopeptidase M3 family)
	NOD1	nucleotide-binding oligomerization domain containing 1
	NPM1	nucleophosmin 1 (nucleolar phosphoprotein B23, numatrin) pseudogene 21; hypothetical LOC100131044; similar to nucleophosmin 1; nucleophosmin (nucleolar phosphoprotein B23, numatrin)
	NSUN6	NOL1/NOP2/Sun domain family, member 6
	NT5C1B	retinol dehydrogenase 14 (all-trans/9-cis/11-cis); 5'-nucleotidase, cytosolic IB
	NT5C1B-RDH14	NT5C1B-RDH14 readthrough
	NUDT21	nudix (nucleoside diphosphate linked moiety X)-type motif 21
	NUDT7	nudix (nucleoside diphosphate linked moiety X)-type motif 7
	NUP54	nucleoporin 54kDa
	NUS1	nuclear undecaprenyl pyrophosphate synthase 1 pseudogene; nuclear undecaprenyl pyrophosphate synthase 1 homolog (S. cerevisiae)
	OSBPL3	oxysterol binding protein-like 3
	PBX1	pre-B-cell leukemia homeobox 1
	PBX3	pre-B-cell leukemia homeobox 3
	PCOLCE2	procollagen C-endopeptidase enhancer 2
	PCSK2	proprotein convertase subtilisin/kexin type 2
	PDCD10	programmed cell death 10
	PDE11A	phosphodiesterase 11A
	PDPK1	3-phosphoinositide dependent protein kinase-1
	PDSS1	prenyl (decaprenyl) diphosphate synthase, subunit 1
	PEX5	peroxisomal biogenesis factor 5
	PHIP	pleckstrin homology domain interacting protein
	PIGV	phosphatidylinositol glycan anchor biosynthesis, class V
	PIP5K1B	phosphatidylinositol-4-phosphate 5-kinase, type I, beta
	PKHD1L1	polycystic kidney and hepatic disease 1 (autosomal recessive)-like 1
	PKP4	plakophilin 4
	PLCB4	phospholipase C, beta 4
	PLCE1	phospholipase C, epsilon 1
	PLD1	phospholipase D1, phosphatidylcholine-specific
	PLD5	phospholipase D family, member 5
	PLXNC1	plexin C1
	PON1	paraoxonase 1
	POTEB	POTE ankyrin domain family, member D; POTE ankyrin domain family, member C; POTE ankyrin domain family, member B
	POTEH	POTE ankyrin domain family, member H
	PPIE	peptidylprolyl isomerase E (cyclophilin E)
	PRKCA	protein kinase C, alpha
	PRKCE	protein kinase C, epsilon
	PRLR	prolactin receptor
	PROS1	protein S (alpha)
	PRSS48	epidermis-specific serine protease-like protein
	PTK2	PTK2 protein tyrosine kinase 2
	PTPN13	protein tyrosine phosphatase, non-receptor type 13 (APO-1/CD95 (Fas)-associated phosphatase)
	PTPRT	protein tyrosine phosphatase, receptor type, T
	PUS10	pseudouridylate synthase 10
	PYGB	phosphorylase, glycogen; brain
	RAB31	RAB31, member RAS oncogene family
[truncated: 1,200 more rows]

## Sheet: Table S1F-aCGH-Del
Table S1F. Deleted genes in canine HNSCCs found by aCGH analysis
Case ID	Gene symbol	Gene name	Expression with 95% CI cutoff*
240	ABCB9	ATP-binding cassette, sub-family B (MDR/TAP), member 9	NA
	ACPP	acid phosphatase, prostate	Low
	ACSS3	acyl-CoA synthetase short-chain family member 3	Normal
	ADAM33	ADAM metallopeptidase domain 33	NA
	ADAMTS17	ADAM metallopeptidase with thrombospondin type 1 motif, 17	NA
	AGPAT5	1-acylglycerol-3-phosphate O-acyltransferase 5 (lysophosphatidic acid acyltransferase, epsilon)	Low
	AKAP13	A kinase (PRKA) anchor protein 13	High
	ALDH7A1	aldehyde dehydrogenase 7 family, member A1	High
	ALPL	alkaline phosphatase, liver/bone/kidney	Normal
	AMMECR1L	AMME chromosomal region gene 1-like	Low
	AMPH	amphiphysin	NA
	ANKRD44	ankyrin repeat domain 44	Normal
	APBB1	amyloid beta (A4) precursor protein-binding, family B, member 1 (Fe65)	Low
	APBB2	amyloid beta (A4) precursor protein-binding, family B, member 2	Normal
	APC	adenomatous polyposis coli	Normal
	ARFGAP1	ADP-ribosylation factor GTPase activating protein 1	Normal
	ARHGAP15	Rho GTPase activating protein 15	High
	ARHGAP17	Rho GTPase activating protein 17	Normal
	ARHGAP25	Rho GTPase activating protein 25	High
	ARHGEF10	Rho guanine nucleotide exchange factor (GEF) 10	Low
	ARNT2	aryl-hydrocarbon receptor nuclear translocator 2	Normal
	ASAH2	N-acylsphingosine amidohydrolase (non-lysosomal ceramidase) 2C; N-acylsphingosine amidohydrolase (non-lysosomal ceramidase) 2	NA
	ASB14	ankyrin repeat and SOCS box-containing 14	NA
	ASH1L	ash1 (absent, small, or homeotic)-like (Drosophila)	Normal
	ASNSD1	asparagine synthetase domain containing 1	Normal
	ASXL2	additional sex combs like 2 (Drosophila)	Normal
	ATG10	ATG10 autophagy related 10 homolog (S. cerevisiae)	Low
	ATP7B	ATPase, Cu++ transporting, beta polypeptide	Normal
	ATXN7L2	ataxin 7-like 2	Low
	AVP	arginine vasopressin	NA
	B4GALNT1	beta-1,4-N-acetyl-galactosaminyl transferase 1	NA
	BAZ1B	bromodomain adjacent to zinc finger domain, 1B	Normal
	BCL7B	B-cell CLL/lymphoma 7B	Normal
	BIRC6	baculoviral IAP repeat-containing 6	Low
	BZW1	basic leucine zipper and W2 domains 1 pseudogene 1; basic leucine zipper and W2 domains 1 like 1; basic leucine zipper and W2 domains 1	Normal
	C11orf61	chromosome 11 open reading frame 61	Normal
	C11orf95	hypothetical protein LOC65998	Normal
	C16orf73	chromosome 16 open reading frame 73	Normal
	C1QTNF1	C1q and tumor necrosis factor related protein 1	High
	C20orf12	chromosome 20 open reading frame 12	NA
	C20orf195	chromosome 20 open reading frame 195	NA
	C20orf26	chromosome 20 open reading frame 26	NA
	C20orf27	chromosome 20 open reading frame 27	Low
	C3orf20	chromosome 3 open reading frame 20	NA
	C4orf22	chromosome 4 open reading frame 22	NA
	C4orf34	chromosome 4 open reading frame 34	Normal
	C4orf41	chromosome 4 open reading frame 41	Low
	CACNB4	calcium channel, voltage-dependent, beta 4 subunit	NA
	CASP2	caspase 2, apoptosis-related cysteine peptidase	Normal
	CCDC149	coiled-coil domain containing 149	Low
	CCDC86	coiled-coil domain containing 86	High
	CCL25	chemokine (C-C motif) ligand 25	NA
	CDC25A	cell division cycle 25 homolog A (S. pombe)	Low
	CDK5RAP2	CDK5 regulatory subunit associated protein 2	Normal
	CERS4	ceramide synthase 4	Normal
	CFC1B	cripto, FRL-1, cryptic family 1B	NA
	CFC1	cripto, FRL-1, cryptic family 1	NA
	CHCHD6	coiled-coil-helix-coiled-coil-helix domain containing 6	High
	CHRNA4	cholinergic receptor, nicotinic, alpha 4	NA
	CLEC2L	C-type lectin domain family 2, member L	Normal
	CLEC4A	C-type lectin domain family 4, member A	NA
	CLEC4C	C-type lectin domain family 4, member C	NA
	CLEC6A	C-type lectin domain family 6, member A	NA
	CNTNAP5	contactin associated protein-like 5	High
	COG7	component of oligomeric golgi complex 7	Normal
	COL20A1	collagen, type XX, alpha 1	NA
	COL6A1	collagen, type VI, alpha 1	High
	COL7A1	collagen, type VII, alpha 1	Normal
	COPS4	COP9 constitutive photomorphogenic homolog subunit 4 (Arabidopsis)	Low
	CPPED1	calcineurin-like phosphoesterase domain containing 1	High
	CPSF3	cleavage and polyadenylation specific factor 3, 73kDa	Normal
	CREB3	cAMP responsive element binding protein 3	Low
	CSMD1	CUB and Sushi multiple domains 1	NA
	CSTB	cystatin B (stefin B)	Normal
	CYB561D1	cytochrome b-561 domain containing 1	High
	CYP1A1	cytochrome P450, family 1, subfamily A, polypeptide 1	NA
	CYP27C1	cytochrome P450, family 27, subfamily C, polypeptide 1	Normal
	DBNDD2	dysbindin (dystrobrevin binding protein 1) domain containing 2	High
	DEPDC7	DEP domain containing 7	High
	DGCR14	DiGeorge syndrome critical region gene 14	Normal
	DHX35	DEAH (Asp-Glu-Ala-His) box polypeptide 35	Normal
	DHX9	DEAH (Asp-Glu-Ala-His) box polypeptide 9	Normal
	DLGAP3	discs, large (Drosophila) homolog-associated protein 3	NA
	DNAJC25	DnaJ (Hsp40) homolog, subfamily C , member 25; guanine nucleotide binding protein (G protein), gamma 10; DNAJC25-GNG10 readthrough transcript	High
	DNAJC25-GNG10	DnaJ (Hsp40) homolog, subfamily C , member 25; guanine nucleotide binding protein (G protein), gamma 10; DNAJC25-GNG10 readthrough transcript	High
	DNTTIP1	deoxynucleotidyltransferase, terminal, interacting protein 1	Low
	DOCK3	dedicator of cytokinesis 3	NA
	DOCK6	dedicator of cytokinesis 6	Normal
	DPP10	dipeptidyl-peptidase 10	NA
	DTNBP1	dystrobrevin binding protein 1	Normal
	EDEM1	ER degradation enhancer, mannosidase alpha-like 1	Normal
	EEFSEC	eukaryotic elongation factor, selenocysteine-tRNA-specific	Normal
	EGF	epidermal growth factor (beta-urogastrone)	Low
	ELF3	E74-like factor 3 (ets domain transcription factor, epithelial-specific )	High
	EMID2	EMI domain containing 2	NA
	EML6	echinoderm microtubule associated protein like 6	NA
	ENTPD4	ectonucleoside triphosphate diphosphohydrolase 4	Normal
	EPB41L4A	erythrocyte membrane protein band 4.1 like 4A	Normal
	ERC2	ELKS/RAB6-interacting/CAST family member 2	NA
	ERCC3	excision repair cross-complementing rodent repair deficiency, complementation group 3 (xeroderma pigmentosum group B complementing)	Low
	ERI1	exoribonuclease 1	Normal
	EVC2	Ellis van Creveld syndrome 2	Low
	EVI5L	ecotropic viral integration site 5-like	Normal
	FAM13C	family with sequence similarity 13, member C	Normal
	FAN1	FANCD2/FANCI-associated nuclease 1	Low
	FAT1	FAT tumor suppressor homolog 1 (Drosophila)	Normal
	FBLN2	fibulin 2	High
	FBN3	fibrillin 3	NA
	FDX1L	ferredoxin 1-like	Normal
	FER1L5	fer-1-like 5 (C. elegans)	NA
	FGFR4	fibroblast growth factor receptor 4	NA
	FMNL2	formin-like 2	Normal
	FOLR1	folate receptor 1 (adult)	NA
	FOXF1	forkhead box F1	Normal
	GABRB3	gamma-aminobutyric acid (GABA) A receptor, beta 3	High
	GAPDH	glyceraldehyde-3-phosphate dehydrogenase-like 6; hypothetical protein LOC100133042; glyceraldehyde-3-phosphate dehydrogenase	High
	GBA2	glucosidase, beta (bile acid) 2	Normal
	GFPT1	glutamine-fructose-6-phosphate transaminase 1	Normal
	GFRA4	GDNF family receptor alpha 4	NA
	GMPS	guanine monphosphate synthetase	Normal
	GPRC5B	G protein-coupled receptor, family C, group 5, member B	Normal
	GPX5	glutathione peroxidase 5 (epididymal androgen-related protein)	NA
	GRPEL1	GrpE-like 1, mitochondrial (E. coli)	Normal
	HEATR8	maestro heat-like repeat family member 7	NA
	HMX1	H6 family homeobox 1	NA
	HOMER2	homer homolog 2 (Drosophila)	Normal
	HOXD3	homeobox D3	NA
	HSD17B8	hydroxysteroid (17-beta) dehydrogenase 8	Normal
	HSPA12B	heat shock 70kD protein 12B	NA
	HSPA4L	heat shock 70kDa protein 4-like	Low
	IAH1	isoamyl acetate-hydrolyzing esterase 1 homolog (S. cerevisiae)	Low
	IFFO1	intermediate filament family orphan 1	High
	IGDCC3	immunoglobulin superfamily, DCC subclass, member 3	NA
	ILF3	interleukin enhancer binding factor 3, 90kDa	Normal
	INO80	INO80 homolog (S. cerevisiae)	Normal
	INPP4B	inositol polyphosphate-4-phosphatase, type II, 105kDa	Normal
	INSR	insulin receptor	Normal
	INTS9	integrator complex subunit 9	Normal
	INTU	inturned planar cell polarity effector homolog (Drosophila)	Normal
	ITGA9	integrin, alpha 9	High
	ITGB2	integrin, beta 2 (complement component 3 receptor 3 and 4 subunit)	High
	ITPR2	inositol 1,4,5-triphosphate receptor, type 2	Low
	JAG1	jagged 1 (Alagille syndrome)	Normal
	KCNQ2	potassium voltage-gated channel, KQT-like subfamily, member 2	Normal
	KDM2A	lysine (K)-specific demethylase 2A	High
	KIAA0748	KIAA0748	High
	KIAA1239	KIAA1239	Low
	KLF5	Kruppel-like factor 5 (intestinal)	Low
	KLRB1	killer cell lectin-like receptor subfamily B, member 1	NA
	KRT82	keratin 82	NA
	LCT	lactase	NA
	LIME1	Lck interacting transmembrane adaptor 1	NA
	LMNA	lamin A/C	Normal
	LOXL1	lysyl oxidase-like 1	Normal
	LPGAT1	lysophosphatidylglycerol acyltransferase 1	High
	LPIN2	lipin 2	Normal
	LRP1B	low density lipoprotein-related protein 1B (deleted in tumors)	NA
	LRRIQ1	leucine-rich repeats and IQ motif containing 1	NA
	LUZP2	leucine zipper protein 2	High
	LYST	lysosomal trafficking regulator	Normal
	MARCO	macrophage receptor with collagenous structure	NA
	MAST2	microtubule associated serine/threonine kinase 2	High
	MCM6	minichromosome maintenance complex component 6	Low
	MCPH1	microcephalin 1	Normal
	MEF2C	myocyte enhancer factor 2C	Normal
	MFHAS1	malignant fibrous histiocytoma amplified sequence 1	Normal
	MGAT5	mannosyl (alpha-1,6-)-glycoprotein beta-1,6-N-acetyl-glucosaminyltransferase; hypothetical LOC151162	High
	MLF1IP	MLF1 interacting protein	Normal
	MLLT1	myeloid/lymphoid or mixed-lineage leukemia (trithorax homolog, Drosophila); translocated to, 1	Low
	MSH2	mutS homolog 2, colon cancer, nonpolyposis type 1 (E. coli)	Normal
	MTAP	methylthioadenosine phosphorylase	Normal
	MTMR10	myotubularin related protein 10	Normal
	MX2	myxovirus (influenza virus) resistance 2 (mouse)	High
	MXD1	MAX dimerization protein 1	High
	NAPB	N-ethylmaleimide-sensitive factor attachment protein, beta	Normal
	NCAPD2	non-SMC condensin I complex, subunit D2	Normal
	NCKAP5	Nck-associated protein 5	Low
	NCOA3	nuclear receptor coactivator 3	Normal
	NEIL3	nei endonuclease VIII-like 3 (E. coli)	Normal
	NFKB1	nuclear factor of kappa light polypeptide gene enhancer in B-cells 1	High
	NMI	N-myc (and STAT) interactor	Normal
	NOP2	NOP2 nucleolar protein homolog (yeast)	Normal
	NRG1	neuregulin 1	Normal
	NRXN2	neurexin 2	High
	NSMCE1	non-SMC element 1 homolog (S. cerevisiae)	Normal
	NSUN7	NOL1/NOP2/Sun domain family, member 7	Normal
	NUFIP1	nuclear fragile X mental retardation protein interacting protein 1	Normal
	OBSCN	obscurin, cytoskeletal calmodulin and titin-interacting RhoGEF	Low
	OR7C1	olfactory receptor, family 7, subfamily C, member 1	NA
	OXT	oxytocin, prepropeptide	NA
	PAK7	p21 protein (Cdc42/Rac)-activated kinase 7	NA
	PAX3	paired box 3	NA
	PCDH17	protocadherin 17	Normal
	PDE9A	phosphodiesterase 9A	Normal
	PER3	period homolog 3 (Drosophila)	Low
	PIGL	phosphatidylinositol glycan anchor biosynthesis, class L	Normal
	PIGT	phosphatidylinositol glycan anchor biosynthesis, class T	Normal
	PIKFYVE	phosphoinositide kinase, FYVE finger containing	Low
	PJA2	praja ring finger 2	Normal
	PLCB4	phospholipase C, beta 4	Normal
	PRDM5	PR domain containing 5	Normal
	PRIC285	peroxisomal proliferator-activated receptor A interacting complex 285	High
	PRKAR2A	protein kinase, cAMP-dependent, regulatory, type II, alpha	Normal
	PRKDC	similar to protein kinase, DNA-activated, catalytic polypeptide; protein kinase, DNA-activated, catalytic polypeptide	Normal
	PTGS2	prostaglandin-endoperoxide synthase 2 (prostaglandin G/H synthase and cyclooxygenase)	Normal
	PTK6	PTK6 protein tyrosine kinase 6	NA
	PTPRG	protein tyrosine phosphatase, receptor type, G	High
	PTPRR	protein tyrosine phosphatase, receptor type, R	High
	PTPRT	protein tyrosine phosphatase, receptor type, T	NA
	R3HDM1	R3H domain containing 1	Low
	RAD52	RAD52 homolog (S. cerevisiae)	Normal
	RANBP3	RAN binding protein 3	Normal
	RASGRF1	Ras protein-specific guanine nucleotide-releasing factor 1	NA
	RAVER1	ribonucleoprotein, PTB-binding 1	High
	RDH8	retinol dehydrogenase 8 (all-trans)	NA
	RELA	v-rel reticuloendotheliosis viral oncogene homolog A (avian)	High
	RELT	RELT tumor necrosis factor receptor	High
	RFX2	regulatory factor X, 2 (influences HLA class II expression)	Low
	RGL1	ral guanine nucleotide dissociation stimulator-like 1	High
	RGS12	regulator of G-protein signaling 12	Low
	RING1	ring finger protein 1	Normal
	RNASE10	ribonuclease, RNase A family, 10 (non-active)	NA
	RNF149	ring finger protein 149	Normal
	RNF212	ring finger protein 212	NA
	RNPEP	arginyl aminopeptidase (aminopeptidase B)	Normal
	RTEL1	tumor necrosis factor receptor superfamily, member 6b, decoy; regulator of telomere elongation helicase 1	Normal
	RTN3	reticulon 3	Normal
	RUSC1	RUN and SH3 domain containing 1	High
	RUVBL1	RuvB-like 1 (E. coli)	Normal
	RXFP1	relaxin/insulin-like family peptide receptor 1	NA
	RXRB	retinoid X receptor, beta	Normal
	RYBP	RING1 and YY1 binding protein	Low
	SACM1L	SAC1 suppressor of actin mutations 1-like (yeast)	Low
	SALL2	sal-like 2 (Drosophila)	Low
	SCAP	SREBF chaperone	Normal
	SCTR	secretin receptor	NA
	SCUBE1	signal peptide, CUB domain, EGF-like 1	NA
	SEC61A1	Sec61 alpha 1 subunit (S. cerevisiae)	Normal
	SEL1L3	KIAA0746 protein	High
	SELENBP1	selenium binding protein 1	Low
	SEMA4F	sema domain, immunoglobulin domain (Ig), transmembrane domain (TM) and short cytoplasmic domain, (semaphorin) 4F	Normal
	SERPING1	serpin peptidase inhibitor, clade G (C1 inhibitor), member 1	High
	SGSM1	small G protein signaling modulator 1	NA
	SH3BGR	SH3 domain binding glutamic acid-rich protein	Normal
	SHANK2	SH3 and multiple ankyrin repeat domains 2	NA
	SIAH3	seven in absentia homolog 3 (Drosophila)	NA
	SIGLEC1	sialic acid binding Ig-like lectin 1, sialoadhesin	High
	SIM2	single-minded homolog 2 (Drosophila)	NA
	SLC24A3	solute carrier family 24 (sodium/potassium/calcium exchanger), member 3	Normal
	SLC25A20	solute carrier family 25 (carnitine/acylcarnitine translocase), member 20	High
	SLC26A10	RhoA/RAC/CDC42 exchange factor; solute carrier family 26, member 10	NA
	SLC2A4RG	SLC2A4 regulator	Normal
	SLC31A2	solute carrier family 31 (copper transporters), member 2	High
	SLC39A7	solute carrier family 39 (zinc transporter), member 7	High
	SLC4A11	solute carrier family 4, sodium borate transporter, member 11	Low
	SLC5A11	solute carrier family 5 (sodium/glucose cotransporter), member 11	NA
	SLC6A20	solute carrier family 6 (proline IMINO transporter), member 20	High
	SLC7A11	solute carrier family 7, (cationic amino acid transporter, y+ system) member 11	Normal
	SLC8A1	solute carrier family 8 (sodium/calcium exchanger), member 1	High
	SLCO1A2	solute carrier organic anion transporter family, member 1A2	NA
	SMAP2	small ArfGAP2	High
	SMARCAL1	SWI/SNF related, matrix associated, actin dependent regulator of chromatin, subfamily a-like 1	Normal
	SMPD1	sphingomyelin phosphodiesterase 1, acid lysosomal	Normal
	SNAP25	synaptosomal-associated protein, 25kDa	NA
	SOAT1	sterol O-acyltransferase 1	Normal
	SP5	Sp5 transcription factor	NA
	SP7	Sp7 transcription factor	NA
	SPEF1	sperm flagellar 1	NA
	SPIRE1	spire homolog 1 (Drosophila)	Normal
	SPO11	SPO11 meiotic protein covalently bound to DSB homolog (S. cerevisiae)	NA
	SPTLC3	serine palmitoyltransferase, long chain base subunit 3	Normal
	SRMS	src-related kinase lacking C-terminal regulatory tyrosine and N-terminal myristylation sites	NA
	SRPK2	SFRS protein kinase 2	Normal
	STMN3	stathmin-like 3	Normal
	STMN4	stathmin-like 4	NA
	SUMF1	sulfatase modifying factor 1	Normal
	TAMM41	TAM41, mitochondrial translocator assembly and maintenance protein, homolog (S. cerevisiae)	Normal
	TBC1D8	TBC1 domain family, member 8 (with GRAM domain)	Normal
	TFCP2L1	transcription factor CP2-like 1	Normal
	THSD7B	thrombospondin, type I, domain containing 7B	NA
	TKT	transketolase	High
	TLK2	tousled-like kinase 2	Normal
	TLN1	talin 1	High
	TMF1	TATA element modulatory factor 1	Normal
	TNFAIP6	tumor necrosis factor, alpha-induced protein 6	High
	TNNI1	troponin I type 1 (skeletal, slow)	Low
	TNPO3	transportin 3	Normal
	TRAK1	trafficking protein, kinesin binding 1	Normal
	TRIM11	tripartite motif-containing 11	High
	TRIM2	tripartite motif-containing 2	Normal
	TRMU	tRNA 5-methylaminomethyl-2-thiouridylate methyltransferase	Normal
	TRPC3	transient receptor potential cation channel, subfamily C, member 3	NA
	TTC27	tetratricopeptide repeat domain 27	Normal
	TUBGCP3	tubulin, gamma complex associated protein 3	Normal
	TXNRD3	thioredoxin reductase 3	Normal
	UBXN4	UBX domain protein 4	Low
	UGCG	UDP-glucose ceramide glucosyltransferase	Normal
	UGGT1	UDP-glucose ceramide glucosyltransferase-like 1	Normal
	UHRF2	ubiquitin-like with PHD and ring finger domains 2	Normal
	ULK4	unc-51-like kinase 4 (C. elegans)	Normal
	UMOD	uromodulin	NA
	UPF2	UPF2 regulator of nonsense transcripts homolog (yeast)	Normal
	UQCRC1	ubiquinol-cytochrome c reductase core protein I	Normal
	USH2A	Usher syndrome 2A (autosomal recessive, mild)	NA
	VWA3B	von Willebrand factor A domain containing 3B	NA
	WASF2	WAS protein family, member 2	High
	WNK1	WNK lysine deficient protein kinase 1; hypothetical LOC100132369	Normal
	WNT3A	wingless-type MMTV integration site family, member 3A	Normal
	WWC2	WW and C2 domain containing 2	Low
	ZBTB46	zinc finger and BTB domain containing 46	Normal
	ZFP64	zinc finger protein 64 homolog (mouse)	Normal
	ZGPAT	zinc finger, CCCH-type with G patch domain	High
	ZIC2	Zic family member 2 (odd-paired homolog, Drosophila)	High
	ZIC5	Zic family member 5 (odd-paired homolog, Drosophila)	NA
	ZKSCAN2	zinc finger with KRAB and SCAN domains 2	Low
	ZNF488	zinc finger protein 488	NA
	ZNF597	zinc finger protein 597	Normal
	ZNF710	zinc finger protein 710	High
1172	ABAT	4-aminobutyrate aminotransferase	Normal
	ABCA13	ATP-binding cassette, sub-family A (ABC1), member 13	High
	ABCC6	ATP-binding cassette, sub-family C, member 6 pseudogene 2; ATP-binding cassette, sub-family C (CFTR/MRP), member 6	NA
	ABCG1	ATP-binding cassette, sub-family G (WHITE), member 1	Normal
	ABHD3	abhydrolase domain containing 3	Low
	ABI2	abl interactor 2	High
	ACAP2	ArfGAP with coiled-coil, ankyrin repeat and PH domains 2	High
	ACCS	1-aminocyclopropane-1-carboxylate synthase homolog (Arabidopsis)(non-functional)	Low
	ACHE	acetylcholinesterase (Yt blood group)	Normal
	ACOT13	acyl-CoA thioesterase 13	Normal
	ACTL8	actin-like 8	NA
	ADAM10	ADAM metallopeptidase domain 10	Low
	ADAMTS10	ADAM metallopeptidase with thrombospondin type 1 motif, 10	High
	ADAMTS16	ADAM metallopeptidase with thrombospondin type 1 motif, 16	NA
	ADAMTS5	ADAM metallopeptidase with thrombospondin type 1 motif, 5	Normal
	ADARB1	adenosine deaminase, RNA-specific, B1 (RED1 homolog rat)	Low
	ADCY7	adenylate cyclase 7	Normal
	ADRBK1	adrenergic, beta, receptor kinase 1	Normal
	ADRBK2	adrenergic, beta, receptor kinase 2	High
	AFAP1	actin filament associated protein 1	Normal
	AGFG2	ArfGAP with FG repeats 2	Low
	AGPAT3	1-acylglycerol-3-phosphate O-acyltransferase 3	Normal
	AGTRAP	angiotensin II receptor-associated protein	Low
	AHNAK	AHNAK nucleoprotein	Low
	AIPL1	aryl hydrocarbon receptor interacting protein-like 1	NA
	AK5	adenylate kinase 5	Normal
	AKAP13	A kinase (PRKA) anchor protein 13	Normal
	AKNA	AT-hook transcription factor	Normal
	ALDH5A1	aldehyde dehydrogenase 5 family, member A1	Low
	ALPK1	alpha-kinase 1	Normal
	ALPL	alkaline phosphatase, liver/bone/kidney	High
	AMH	anti-Mullerian hormone	NA
	AMPH	amphiphysin	NA
	ANAPC4	anaphase promoting complex subunit 4	Low
	ANGPTL4	angiopoietin-like 4	Low
	ANKIB1	ankyrin repeat and IBR domain containing 1	Normal
	ANKRD63	ankyrin repeat domain 63	High
	ANO8	anoctamin 8	Low
	ANO9	anoctamin 9	Normal
	AP2A2	adaptor-related protein complex 2, alpha 2 subunit	Normal
	AP3D1	adaptor-related protein complex 3, delta 1 subunit	Low
	AQP8	aquaporin 8	NA
	ARFGAP1	ADP-ribosylation factor GTPase activating protein 1	Normal
	ARFRP1	ADP-ribosylation factor related protein 1	High
	ARHGAP17	Rho GTPase activating protein 17	Low
	ARHGAP20	Rho GTPase activating protein 20	NA
	ARHGAP22	Rho GTPase activating protein 22	NA
	ARHGEF10L	Rho guanine nucleotide exchange factor (GEF) 10-like	Low
	ARHGEF26	Rho guanine nucleotide exchange factor (GEF) 26	High
	ARMC10	armadillo repeat containing 10	Normal
	ARNT2	aryl-hydrocarbon receptor nuclear translocator 2	Normal
	ASH2L	ash2 (absent, small, or homeotic)-like (Drosophila)	High
	ASXL2	additional sex combs like 2 (Drosophila)	High
	ATG2A	ATG2 autophagy related 2 homolog A (S. cerevisiae)	Low
	ATP2B2	ATPase, Ca++ transporting, plasma membrane 2	NA
	ATP7B	ATPase, Cu++ transporting, beta polypeptide	High
	ATP8B3	ATPase, class I, type 8B, member 3	NA
	ATXN1	ataxin 1	Low
	BACE1	beta-site APP-cleaving enzyme 1	Normal
	BAD	BCL2-associated agonist of cell death	Low
	BAZ1B	bromodomain adjacent to zinc finger domain, 1B	Normal
	BCL7B	B-cell CLL/lymphoma 7B	Normal
	BEST1	bestrophin 1	NA
	BIRC2	baculoviral IAP repeat-containing 2	Low
	BMPR2	bone morphogenetic protein receptor, type II (serine/threonine kinase)	Normal
	BTG3	BTG family, member 3	Low
	BTN1A1	butyrophilin, subfamily 1, member A1	NA
	BTN2A1	butyrophilin, subfamily 2, member A1	NA
	BTN2A2	butyrophilin, subfamily 2, member A2	NA
	BTN3A1	butyrophilin, subfamily 3, member A1	NA
	BTN3A3	butyrophilin, subfamily 3, member A3	NA
	BUB1B	budding uninhibited by benzimidazoles 1 homolog beta (yeast)	High
	BZW1	basic leucine zipper and W2 domains 1 pseudogene 1; basic leucine zipper and W2 domains 1 like 1; basic leucine zipper and W2 domains 1	Normal
	C10orf26	chromosome 10 open reading frame 26	Low
	C10orf76	chromosome 10 open reading frame 76	Normal
	C11orf24	chromosome 11 open reading frame 24	Low
	C11orf63	chromosome 11 open reading frame 63	NA
	C12orf43	chromosome 12 open reading frame 43	High
	C15orf33	chromosome 15 open reading frame 33	NA
	C16orf11	hypothetical protein FLJ36208; chromosome 16 open reading frame 11	NA
	C16orf73	chromosome 16 open reading frame 73	Low
	C16orf78	chromosome 16 open reading frame 78	NA
	C16orf88	chromosome 16 open reading frame 88	High
	C18orf34	chromosome 18 open reading frame 34	NA
	C19orf29	chromosome 19 open reading frame 29	Normal
	C20orf151	chromosome 20 open reading frame 151	Normal
	C20orf195	chromosome 20 open reading frame 195	NA
	C20orf94	chromosome 20 open reading frame 94	High
	C21orf33	chromosome 21 open reading frame 33	Low
	C21orf59	chromosome 21 open reading frame 59	Low
	C2CD2	C2 calcium-dependent domain containing 2	Low
	C2orf62	chromosome 2 open reading frame 62	NA
	C3orf25	chromosome 3 open reading frame 25	NA
	C3orf26	chromosome 3 open reading frame 26	High
	C4orf22	chromosome 4 open reading frame 22	NA
	C4orf48	chromosome 4 open reading frame 48	Normal
	C4orf52	hypothetical protein LOC389203	Low
	C5	complement component 5	NA
	C6orf105	chromosome 6 open reading frame 105	Normal
	C6orf201	chromosome 6 open reading frame 201	NA
	C6orf52	chromosome 6 open reading frame 52	NA
	CA6	carbonic anhydrase VI	Normal
	CACNA1S	calcium channel, voltage-dependent, L type, alpha 1S subunit	High
	CACNG3	calcium channel, voltage-dependent, gamma subunit 3	NA
	CAGE1	cancer antigen 1	NA
	CALR	calreticulin	Low
	CALY	calcyon neuron-specific vesicular protein	NA
	CAMK1D	calcium/calmodulin-dependent protein kinase ID	High
	CAMTA1	calmodulin binding transcription activator 1	High
	CAPN3	calpain 3, (p94)	High
	CAPN8	calpain 8	High
	CAPZB	capping protein (actin filament) muscle Z-line, beta	Low
	CARD11	caspase recruitment domain family, member 11	NA
	CASZ1	castor zinc finger 1	Normal
	CBR1	carbonyl reductase 1	Normal
	CBS	cystathionine-beta-synthase	Low
	CC2D1A	coiled-coil and C2 domain containing 1A	Normal
	CCDC102A	coiled-coil domain containing 102A	High
	CCDC125	coiled-coil domain containing 125	Normal
	CCDC149	coiled-coil domain containing 149	Low
	CCDC154	coiled-coil domain containing 154	NA
	CCDC158	coiled-coil domain containing 158	High
	CCDC33	coiled-coil domain containing 33	NA
	CCDC86	coiled-coil domain containing 86	Normal
	CCDC90A	coiled-coil domain containing 90A	Low
	CCDC90B	coiled-coil domain containing 90B	Normal
	CD3EAP	CD3e molecule, epsilon associated protein	Normal
	CD6	CD6 molecule	High
	CDC25A	cell division cycle 25 homolog A (S. pombe)	Normal
	CDC42BPG	CDC42 binding protein kinase gamma (DMPK-like)	Low
	CDH23	cadherin-like 23	Normal
	CDK14	PFTAIRE protein kinase 1	Normal
	CDK5RAP2	CDK5 regulatory subunit associated protein 2	Normal
	CDK7	cyclin-dependent kinase 7	High
	CDKAL1	CDK5 regulatory subunit associated protein 1-like 1	Normal
	CDKN2B	cyclin-dependent kinase inhibitor 2B (p15, inhibits CDK4)	Low
	CDON	Cdon homolog (mouse)	Normal
	CDRT1	CMT1A duplicated region transcript 1	NA
	CEBPD	CCAAT/enhancer binding protein (C/EBP), delta	Low
	CELF5	bruno-like 5, RNA binding protein (Drosophila)	NA
	CEP164	centrosomal protein 164kDa	Normal
	CFDP1	craniofacial development protein 1	Normal
	CHAF1B	chromatin assembly factor 1, subunit B (p60)	Low
	CHAT	choline acetyltransferase	NA
	CHRNA4	cholinergic receptor, nicotinic, alpha 4	NA
	CHST15	carbohydrate (N-acetylgalactosamine 4-sulfate 6-O) sulfotransferase 15	Low
	CKS1B	CDC28 protein kinase regulatory subunit 1B	High
	CLCN7	chloride channel 7	Low
	CLEC2L	C-type lectin domain family 2, member L	Normal
	CLIC6	chloride intracellular channel 6	High
	CLIP2	CAP-GLY domain containing linker protein 2	Low
	CNIH4	cornichon homolog 4 (Drosophila)	High
	CNTRL	centriolin	Normal
	COG7	component of oligomeric golgi complex 7	Low
	COL18A1	collagen, type XVIII, alpha 1	Low
	COL20A1	collagen, type XX, alpha 1	NA
	COL25A1	collagen, type XXV, alpha 1	NA
	COL27A1	collagen, type XXVII, alpha 1	NA
	COL5A3	collagen, type V, alpha 3	NA
	COL6A1	collagen, type VI, alpha 1	Normal
	COL7A1	collagen, type VII, alpha 1	Low
	COMP	cartilage oligomeric matrix protein	Normal
	CPNE3	copine III	Low
	CREBBP	CREB binding protein	Normal
	CRTC1	CREB regulated transcription coactivator 1	Normal
	CRYAA	crystallin, alpha A	NA
	CRYZ	crystallin, zeta (quinone reductase)	High
	CSNK2A1	casein kinase 2, alpha 1 polypeptide pseudogene; casein kinase 2, alpha 1 polypeptide	Low
	CSNK2A2	casein kinase 2, alpha prime polypeptide	Low
	CTCF	CCCTC-binding factor (zinc finger protein)	High
	CTDSP1	CTD (carboxy-terminal domain, RNA polymerase II, polypeptide A) small phosphatase 1	High
	CXADR	coxsackie virus and adenovirus receptor pseudogene 2; coxsackie virus and adenovirus receptor	Low
	CXXC1	CXXC finger 1 (PHD domain)	Normal
	CYP1A1	cytochrome P450, family 1, subfamily A, polypeptide 1	NA
	CYP4B1	cytochrome P450, family 4, subfamily B, polypeptide 1	High
	CYP4X1	cytochrome P450, family 4, subfamily X, polypeptide 1	NA
	CYYR1	cysteine/tyrosine-rich 1	Normal
	DCAF15	chromosome 19 open reading frame 72	Normal
	DCAF6	IQ motif and WD repeats 1	Normal
	DCDC2	doublecortin domain containing 2	NA
	DCTN1	dynactin 1 (p150, glued homolog, Drosophila)	Normal
	DDX27	DEAD (Asp-Glu-Ala-Asp) box polypeptide 27	High
	DGCR14	DiGeorge syndrome critical region gene 14	Normal
	DHX15	DEAH (Asp-Glu-Ala-His) box polypeptide 15	Normal
	DHX35	DEAH (Asp-Glu-Ala-His) box polypeptide 35	High
	DHX36	DEAH (Asp-Glu-Ala-His) box polypeptide 36	High
	DHX9	DEAH (Asp-Glu-Ala-His) box polypeptide 9	Normal
	DIP2A	DIP2 disco-interacting protein 2 homolog A (Drosophila)	Low
	DIP2C	DIP2 disco-interacting protein 2 homolog C (Drosophila)	Normal
	DLGAP3	discs, large (Drosophila) homolog-associated protein 3	NA
	DNAH2	dynein, axonemal, heavy chain 2	Normal
	DNAJC25	DnaJ (Hsp40) homolog, subfamily C , member 25; guanine nucleotide binding protein (G protein), gamma 10; DNAJC25-GNG10 readthrough transcript	Normal
	DNAJC25-GNG10	DnaJ (Hsp40) homolog, subfamily C , member 25; guanine nucleotide binding protein (G protein), gamma 10; DNAJC25-GNG10 readthrough transcript	High
	DNALI1	dynein, axonemal, light intermediate chain 1	NA
	DOCK6	dedicator of cytokinesis 6	Low
	DOPEY2	dopey family member 2	Low
	DPP6	dipeptidyl-peptidase 6	NA
	DPP9	dipeptidyl-peptidase 9	Normal
	DRG2	developmentally regulated GTP binding protein 2	Low
	DSCAM	Down syndrome cell adhesion molecule	NA
	DSP	desmoplakin	Low
	DTNBP1	dystrobrevin binding protein 1	Normal
	DUS3L	dihydrouridine synthase 3-like (S. cerevisiae)	Normal
	DUSP22	similar to mitogen-activated protein kinase phosphatase x; dual specificity phosphatase 22	Low
	DUSP27	dual specificity phosphatase 27 (putative)	NA
	DYRK1A	dual-specificity tyrosine-(Y)-phosphorylation regulated kinase 1A	Low
	DZIP1L	DAZ interacting protein 1-like	Normal
	EBF4	early B-cell factor 4	High
	ECHDC3	enoyl Coenzyme A hydratase domain containing 3	Low
	ECHS1	enoyl Coenzyme A hydratase, short chain, 1, mitochondrial	Normal
	ECI2	enoyl-CoA delta isomerase 2	Low
	EDEM1	ER degradation enhancer, mannosidase alpha-like 1	Normal
	EEA1	early endosome antigen 1	Low
	EHD1	EH-domain containing 1	Normal
	ELMO2	engulfment and cell motility 2	Low
	EMID2	EMI domain containing 2	NA
	EPB41L4A	erythrocyte membrane protein band 4.1 like 4A	Normal
	EPHA8	EPH receptor A8	NA
	EPHB3	EPH receptor B3	Low
	EPO	erythropoietin	NA
	ERCC1	excision repair cross-complementing rodent repair deficiency, complementation group 1 (includes overlapping antisense sequence)	High
	ERG	v-ets erythroblastosis virus E26 oncogene homolog (avian)	High
	ERI3	exoribonuclease 3	Normal
	ESYT2	family with sequence similarity 62 (C2 domain containing), member B	Normal
	EVC2	Ellis van Creveld syndrome 2	Low
	EXOSC10	exosome component 10	High
	EXT2	exostoses (multiple) 2	Low
	EZH2	enhancer of zeste homolog 2 (Drosophila)	High
	FABP2	fatty acid binding protein 2, intestinal	NA
	FAM185A	family with sequence similarity 185, member A; family with sequence similarity 185, member B pseudogene	High
	FAM207A	family with sequence similarity 207, member A	Low
	FAM55C	family with sequence similarity 55, member C	High
	FAM64A	family with sequence similarity 64, member A	High
	FAM65B	family with sequence similarity 65, member B	Normal
	FAM81A	family with sequence similarity 81, member A	Low
	FAM83G	family with sequence similarity 83, member G	Normal
	FANK1	fibronectin type III and ankyrin repeat domains 1	NA
	FASTKD3	FAST kinase domains 3	High
	FBLN2	fibulin 2	Normal
	FBN3	fibrillin 3	NA
	FBXL19	F-box and leucine-rich repeat protein 19	Normal
	FBXW10	F-box and WD repeat domain containing 10; similar to FBXW10 protein	Normal
	FGF22	fibroblast growth factor 22	High
	FGFR4	fibroblast growth factor receptor 4	NA
	FHAD1	forkhead-associated (FHA) phosphopeptide binding domain 1	NA
	FIS1	fission 1 (mitochondrial outer membrane) homolog (S. cerevisiae)	High
	FLAD1	FAD1 flavin adenine dinucleotide synthetase homolog (S. cerevisiae)	Normal
	FLYWCH2	FLYWCH family member 2	Low
	FMO2	flavin containing monooxygenase 2 (non-functional)	Normal
	FNBP4	formin binding protein 4	High
	FOLR1	folate receptor 1 (adult)	NA
	FOXJ3	forkhead box J3	High
	FREM3	FRAS1 related extracellular matrix 3	NA
	FRMD3	FERM domain containing 3	High
	FRMD4B	FERM domain containing 4B	Low
	FRMD8	FERM domain containing 8	High
	FSTL4	follistatin-like 4	NA
	FTCD	formiminotransferase cyclodeaminase	NA
	FTH1	ferritin, heavy polypeptide 1; ferritin, heavy polypeptide-like 16; similar to ferritin, heavy polypeptide 1; ferritin, heavy polypeptide-like 3 pseudogene	Low
	FTSJ2	FtsJ homolog 2 (E. coli)	Normal
	FUS	fusion (involved in t(12;16) in malignant liposarcoma)	Normal
	GABBR1	gamma-aminobutyric acid (GABA) B receptor, 1	Normal
	GAD1	glutamate decarboxylase 1 (brain, 67kDa)	NA
	GADD45GIP1	growth arrest and DNA-damage-inducible, gamma interacting protein 1	Normal
	GATA5	GATA binding protein 5	NA
	GCNT2	glucosaminyl (N-acetyl) transferase 2, I-branching enzyme (I blood group)	High
	GEN1	Gen homolog 1, endonuclease (Drosophila)	High
	GHRL	ghrelin/obestatin prepropeptide	NA
	GLYCTK	glycerate kinase	High
	GMEB2	glucocorticoid modulatory element binding protein 2	High
	GMPR	guanosine monophosphate reductase	Normal
	GNL2	guanine nucleotide binding protein-like 2 (nucleolar)	Normal
	GPHA2	glycoprotein hormone alpha 2	High
	GPLD1	glycosylphosphatidylinositol specific phospholipase D1	Normal
	GPR114	G protein-coupled receptor 114	NA
	GPR123	G protein-coupled receptor 123	NA
	GPR124	G protein-coupled receptor 124	Normal
	GPR125	G protein-coupled receptor 125	Low
	GPR156	G protein-coupled receptor 156	High
	GPR37L1	G protein-coupled receptor 37 like 1	NA
	GPRC5B	G protein-coupled receptor, family C, group 5, member B	High
	GPSM2	G-protein signaling modulator 2 (AGS3-like, C. elegans)	Normal
	GPX5	glutathione peroxidase 5 (epididymal androgen-related protein)	NA
	GRAP	GRB2-related adaptor protein	High
	GREB1	GREB1 protein	Normal
	GRIK3	glutamate receptor, ionotropic, kainate 3	NA
	GSTT1	glutathione S-transferase theta 1	Normal
	GTF2IRD1	GTF2I repeat domain containing 1	Normal
	GTPBP3	GTP binding protein 3 (mitochondrial)	Normal
	HADHB	hydroxyacyl-Coenzyme A dehydrogenase/3-ketoacyl-Coenzyme A thiolase/enoyl-Coenzyme A hydratase (trifunctional protein), beta subunit	Normal
	HAGH	hydroxyacylglutathione hydrolase	Low
	HARS2	histidyl-tRNA synthetase 2, mitochondrial (putative); D-tyrosyl-tRNA deacylase 1 homolog (S. cerevisiae)	Normal
	HARS	histidyl-tRNA synthetase	Normal
	HAUS2	HAUS augmin-like complex, subunit 2	Normal
	HDGFRP2	hepatoma-derived growth factor-related protein 2	Normal
	HEG1	HEG homolog 1 (zebrafish)	Normal
	HELQ	helicase, POLQ-like	High
	HEMK1	HemK methyltransferase family member 1	High
	HERC6	hect domain and RLD 6	Low
	HMGN1	high-mobility group nucleosome binding domain 1	Low
	HNF1A	HNF1 homeobox A	NA
	HOXD3	homeobox D3	NA
	HOXD4	homeobox D4	NA
	HPSE	heparanase	High
	HSD11B1L	hydroxysteroid (11-beta) dehydrogenase 1-like	High
	HSD17B12	hydroxysteroid (17-beta) dehydrogenase 12	Normal
	HSD17B8	hydroxysteroid (17-beta) dehydrogenase 8	High
	HSF2BP	heat shock transcription factor 2 binding protein	Low
	HSPG2	heparan sulfate proteoglycan 2	Low
	HTR5A	5-hydroxytryptamine (serotonin) receptor 5A	Normal
	HTRA3	HtrA serine peptidase 3	Low
	HUNK	hormonally up-regulated Neu-associated kinase	NA
	ICK	intestinal cell (MAK-like) kinase	High
	ID1	inhibitor of DNA binding 1, dominant negative helix-loop-helix protein	High
	IFNAR1	interferon (alpha, beta and omega) receptor 1	High
	IFNAR2	interferon (alpha, beta and omega) receptor 2	High
	IFT52	intraflagellar transport 52 homolog (Chlamydomonas)	High
	IGDCC3	immunoglobulin superfamily, DCC subclass, member 3	NA
	IGF2	insulin-like growth factor 2 (somatomedin A); insulin; INS-IGF2 readthrough transcript	Normal
	IL10RB	interleukin 10 receptor, beta	Low
	ILDR2	immunoglobulin-like domain containing receptor 2	NA
	ILF3	interleukin enhancer binding factor 3, 90kDa	Normal
	INO80	INO80 homolog (S. cerevisiae)	High
	INPP5D	inositol polyphosphate-5-phosphatase, 145kDa	High
	INS-IGF2	insulin-like growth factor 2 (somatomedin A); insulin; INS-IGF2 readthrough transcript	NA
	INSR	insulin receptor	High
	IQCA1	IQ motif containing with AAA domain 1	NA
	IQCK	IQ motif containing K	NA
	IQSEC1	IQ motif and Sec7 domain 1	Low
	IRAK2	interleukin-1 receptor-associated kinase 2	Normal
	IRF5	interferon regulatory factor 5	Low
	ITGB2	integrin, beta 2 (complement component 3 receptor 3 and 4 subunit)	Normal
	ITSN1	intersectin 1 (SH3 domain protein)	Low
	JARID2	jumonji, AT rich interactive domain 2	Normal
	JAZF1	JAZF zinc finger 1	Normal
	JMJD5	jumonji domain containing 5	Low
	JPH3	junctophilin 3	NA
	JSRP1	junctional sarcoplasmic reticulum protein 1	NA
	KALRN	kalirin, RhoGEF kinase	Low
	KANK2	KN motif and ankyrin repeat domains 2	Low
	KAT5	K(lysine) acetyltransferase 5	Normal
	KCNC1	potassium voltage-gated channel, Shaw-related subfamily, member 1	NA
	KCNH8	potassium voltage-gated channel, subfamily H (eag-related), member 8	NA
	KCNQ2	potassium voltage-gated channel, KQT-like subfamily, member 2	Normal
	KDM2A	lysine (K)-specific demethylase 2A	Normal
	KIAA0146	KIAA0146	Normal
	KIAA0556	KIAA0556	Normal
	KIAA0753	KIAA0753	High
	KIAA1429	KIAA1429	Normal
	KIAA1671	KIAA1671 protein	Low
	KIF11	kinesin family member 11	High
	KIF13A	kinesin family member 13A	Low
	KIF2C	kinesin family member 2C	High
	KIRREL3	kin of IRRE like 3 (Drosophila)	NA
	KLHDC4	kelch domain containing 4	Normal
	KNDC1	kinase non-catalytic C-lobe domain (KIND) containing 1	NA
	KRT82	keratin 82	NA
	KRTAP20-1	keratin associated protein 20-1	NA
	LAMA3	laminin, alpha 3	Low
	LAMC1	laminin, gamma 1 (formerly LAMB2)	Normal
	LCA5L	Leber congenital amaurosis 5-like	NA
	LDLR	low density lipoprotein receptor	Normal
	LETM2	leucine zipper-EF-hand containing transmembrane protein 2	NA
	LIMD1	LIM domains containing 1	Normal
	LIME1	Lck interacting transmembrane adaptor 1	NA
	LIPM	lipase, family member M	High
	LMF1	lipase maturation factor 1	Normal
	LMNA	lamin A/C	Low
	LONP1	lon peptidase 1, mitochondrial	Normal
	LOXL1	lysyl oxidase-like 1	Normal
	LRP5L	low density lipoprotein receptor-related protein 5-like	High
	LRP5	low density lipoprotein receptor-related protein 5	NA
	LRRC15	leucine rich repeat containing 15	NA
	LRRC27	leucine rich repeat containing 27	NA
	LRRC57	leucine rich repeat containing 57	Normal
	LTA4H	leukotriene A4 hydrolase	Normal
	LTN1	listerin E3 ubiquitin protein ligase 1	Low
	LUZP2	leucine zipper protein 2	High
	LY86	lymphocyte antigen 86	Normal
	LYPD4	LY6/PLAUR domain containing 4	NA
	LYPD5	LY6/PLAUR domain containing 5	Normal
	MAD1L1	MAD1 mitotic arrest deficient-like 1 (yeast)	Normal
	MADCAM1	mucosal vascular addressin cell adhesion molecule 1	NA
	MANEAL	mannosidase, endo-alpha-like	Low
	MAP7D1	MAP7 domain containing 1	Low
	MARCH2	membrane-associated ring finger (C3HC4) 2	Normal
	MARCH4	membrane-associated ring finger (C3HC4) 4	NA
	MAST2	microtubule associated serine/threonine kinase 2	High
	MATN1	matrilin 1, cartilage matrix protein	NA
	MBNL1	muscleblind-like (Drosophila)	Low
	MCPH1	microcephalin 1	High
	MED15	mediator complex subunit 15	Low
	MEPE	matrix extracellular phosphoglycoprotein	NA
	MEX3D	mex-3 homolog D (C. elegans)	Low
	MLL3	myeloid/lymphoid or mixed-lineage leukemia 3	High
	MLL	myeloid/lymphoid or mixed-lineage leukemia (trithorax homolog, Drosophila)	High
	MOG	myelin oligodendrocyte glycoprotein	NA
	MREG	melanoregulin	Low
	MRPL1	mitochondrial ribosomal protein L1	High
	MRPL39	mitochondrial ribosomal protein L39	Low
	MRPL48	mitochondrial ribosomal protein L48	High
	MTRR	5-methyltetrahydrofolate-homocysteine methyltransferase reductase	High
	MUL1	mitochondrial E3 ubiquitin ligase 1	Low
	MX2	myxovirus (influenza virus) resistance 2 (mouse)	Normal
	MYH13	myosin, heavy chain 13, skeletal muscle	NA
	MYO15A	myosin XVA	NA
	MYO1E	myosin IE	Normal
	MYOD1	myogenic differentiation 1	NA
	NAA25	chromosome 12 open reading frame 30	High
	NAGPA	N-acetylglucosamine-1-phosphodiester alpha-N-acetylglucosaminidase	Low
	NAPB	N-ethylmaleimide-sensitive factor attachment protein, beta	High
	NAPEPLD	N-acyl phosphatidylethanolamine phospholipase D	High
	NARS2	asparaginyl-tRNA synthetase 2, mitochondrial (putative)	High
	NAT8L	N-acetyltransferase 8-like (GCN5-related, putative)	NA
	NCAPG2	non-SMC condensin II complex, subunit G2	High
	NCAPG	non-SMC condensin I complex, subunit G	High
	NDE1	nudE nuclear distribution gene E homolog 1 (A. nidulans)	High
	NDUFB2	NADH dehydrogenase (ubiquinone) 1 beta subcomplex, 2, 8kDa	High
	NDUFV3	NADH dehydrogenase (ubiquinone) flavoprotein 3, 10kDa	Low
	NELL1	NEL-like 1 (chicken)	NA
	NETO2	neuropilin (NRP) and tolloid (TLL)-like 2	High
	NFATC3	nuclear factor of activated T-cells, cytoplasmic, calcineurin-dependent 3	Normal
	NFKB1	nuclear factor of kappa light polypeptide gene enhancer in B-cells 1	Normal
	NHLRC4	hypothetical protein FLJ36208; chromosome 16 open reading frame 11	NA
	NIPAL3	NIPA-like domain containing 3	High
	NIPSNAP1	nipsnap homolog 1 (C. elegans)	High
	NLRC5	NLR family, CARD domain containing 5	High
	NNMT	nicotinamide N-methyltransferase	NA
	NOD1	nucleotide-binding oligomerization domain containing 1	Low
	NOD2	nucleotide-binding oligomerization domain containing 2	Normal
	NOLC1	nucleolar and coiled-body phosphoprotein 1	High
	NOTCH3	Notch homolog 3 (Drosophila)	Normal
	NQO2	NAD(P)H dehydrogenase, quinone 2	Low
	NR3C1	nuclear receptor subfamily 3, group C, member 1 (glucocorticoid receptor)	Normal
	NRXN2	neurexin 2	High
	NSD1	nuclear receptor binding SET domain protein 1	Normal
	NSL1	NSL1, MIND kinetochore complex component, homolog (S. cerevisiae)	Normal
	NSMCE1	non-SMC element 1 homolog (S. cerevisiae)	Normal
	NUCB2	nucleobindin 2	High
	NUDT1	nudix (nucleoside diphosphate linked moiety X)-type motif 1	Normal
	NUMA1	nuclear mitotic apparatus protein 1	Low
	NUMBL	numb homolog (Drosophila)-like	Low
	NUP160	nucleoporin 160kDa	High
	NUP88	nucleoporin 88kDa	Normal
	NVL	nuclear VCP-like	High
	NWD1	NACHT and WD repeat domain containing 1	NA
	OAS3	2'-5'-oligoadenylate synthetase 3, 100kDa	Low
	OAZ1	ornithine decarboxylase antizyme 1	Normal
	OBSCN	obscurin, cytoskeletal calmodulin and titin-interacting RhoGEF	Low
	ODF3L1	outer dense fiber of sperm tails 3-like 1	NA
	ODF3L2	outer dense fiber of sperm tails 3-like 2	NA
	OR7C1	olfactory receptor, family 7, subfamily C, member 1	NA
	ORM1	orosomucoid 1	High
	OSBPL10	oxysterol binding protein-like 10	High
	OSBPL5	oxysterol binding protein-like 5	High
	OSBPL6	oxysterol binding protein-like 6	Low
	OSBP	oxysterol binding protein	Low
	OSTN	osteocrin	NA
	P2RX3	purinergic receptor P2X, ligand-gated ion channel, 3	NA
	PAMR1	peptidase domain containing associated with muscle regeneration 1	Normal
	PAPSS2	3'-phosphoadenosine 5'-phosphosulfate synthase 2	Normal
	PAX3	paired box 3	NA
	PAX8	paired box 8	NA
	PBRM1	polybromo 1	High
	PCBP3	poly(rC) binding protein 3	Normal
	PCDHGA10	protocadherin gamma subfamily A, 10	NA
	PCDHGA11	protocadherin gamma subfamily A, 11	Low
	PCDHGA1	protocadherin gamma subfamily A, 1	Normal
	PCDHGA2	protocadherin gamma subfamily A, 2	NA
	PCDHGA3	protocadherin gamma subfamily A, 3	High
	PCDHGA5	protocadherin gamma subfamily A, 5	NA
	PCDHGA7	protocadherin gamma subfamily A, 7	Low
	PCDHGA8	protocadherin gamma subfamily A, 8	High
	PCDHGA9	protocadherin gamma subfamily A, 9	NA
	PCDHGB1	protocadherin gamma subfamily B, 1	Normal
	PCDHGB2	protocadherin gamma subfamily B, 2	High
	PCDHGB3	protocadherin gamma subfamily B, 3	Low
	PCDHGB4	protocadherin gamma subfamily B, 4	High
	PCDHGB5	protocadherin gamma subfamily B, 5	Normal
	PCDHGB6	protocadherin gamma subfamily B, 6	Low
	PCDHGB7	protocadherin gamma subfamily B, 7	Low
	PCDHGC3	protocadherin gamma subfamily C, 3; protocadherin gamma subfamily C, 5; protocadherin gamma subfamily C, 4; protocadherin gamma subfamily A, 12	Normal
	PCDHGC4	protocadherin gamma subfamily C, 3; protocadherin gamma subfamily C, 5; protocadherin gamma subfamily C, 4; protocadherin gamma subfamily A, 12	NA
	PCDHGC5	protocadherin gamma subfamily C, 3; protocadherin gamma subfamily C, 5; protocadherin gamma subfamily C, 4; protocadherin gamma subfamily A, 12	NA
	PCNT	pericentrin	Normal
	PCSK7	proprotein convertase subtilisin/kexin type 7 pseudogene; proprotein convertase subtilisin/kexin type 7	Low
	PDCD11	programmed cell death 11	Normal
	PDE9A	phosphodiesterase 9A	Normal
	PDZD8	PDZ domain containing 8	Low
	PEX10	peroxisomal biogenesis factor 10	Normal
	PEX14	peroxisomal biogenesis factor 14	Normal
	PFAS	phosphoribosylformylglycinamidine synthase	Normal
	PHACTR1	phosphatase and actin regulator 1	Normal
	PHF14	PHD finger protein 14	High
	PIGQ	phosphatidylinositol glycan anchor biosynthesis, class Q	Normal
	PIK3IP1	phosphoinositide-3-kinase interacting protein 1	High
	PIKFYVE	phosphoinositide kinase, FYVE finger containing	Normal
	PIP5K1C	phosphatidylinositol-4-phosphate 5-kinase, type I, gamma	Normal
	PITPNM3	PITPNM family member 3	Normal
	PJA2	praja ring finger 2	Low
	PKNOX1	PBX/knotted 1 homeobox 1	Normal
	PLCB3	phospholipase C, beta 3 (phosphatidylinositol-specific)	Low
	PLD5	phospholipase D family, member 5	NA
	PLIN5	lipid storage droplet protein 5	NA
	PLK1S1	non-protein coding RNA 153	High
	PLSCR1	phospholipid scramblase 1	Normal
	PLVAP	plasmalemma vesicle associated protein	Normal
	PLXNA4	plexin A4	High
	PLXNC1	plexin C1	Normal
	PML	promyelocytic leukemia; similar to promyelocytic leukemia protein isoform 1	Normal
	PMS2	PMS2 postmeiotic segregation increased 2 (S. cerevisiae)	High
	PNPLA6	patatin-like phospholipase domain containing 6	Low
	PODXL	podocalyxin-like	High
	POLN	polymerase (DNA directed) nu	NA
	POLRMT	polymerase (RNA) mitochondrial (DNA directed)	Normal
	PPAPDC1A	phosphatidic acid phosphatase type 2 domain containing 1A	NA
	PPP1R11	protein phosphatase 1, regulatory (inhibitor) subunit 11	Low
	PPP1R12B	protein phosphatase 1, regulatory (inhibitor) subunit 12B	Normal
	PPP1R13L	protein phosphatase 1, regulatory (inhibitor) subunit 13 like	Low
	PPP2R2D	protein phosphatase 2, regulatory subunit B, delta isoform	High
	PPP2R5B	protein phosphatase 2, regulatory subunit B', beta isoform	Normal
	PPRC1	peroxisome proliferator-activated receptor gamma, coactivator-related 1	High
	PRDM14	PR domain containing 14	NA
	PRDX2	peroxiredoxin 2	High
	PRIC285	peroxisomal proliferator-activated receptor A interacting complex 285	Normal
	PRKAR2A	protein kinase, cAMP-dependent, regulatory, type II, alpha	Normal
	PRKD2	protein kinase D2	Low
	PRKDC	similar to protein kinase, DNA-activated, catalytic polypeptide; protein kinase, DNA-activated, catalytic polypeptide	High
	PRPF4B	similar to hCG1820375; PRP4 pre-mRNA processing factor 4 homolog B (yeast)	Normal
	PRPF6	similar to U5 snRNP-associated 102 kDa protein (U5-102 kDa protein); PRP6 pre-mRNA processing factor 6 homolog (S. cerevisiae)	High
	PRR15	proline rich 15	NA
	PRR22	hypothetical protein MGC24975	NA
	PSD2	pleckstrin and Sec7 domain containing 2	NA
	PSKH2	protein serine kinase H2	NA
	PSMD13	proteasome (prosome, macropain) 26S subunit, non-ATPase, 13	Normal
	PSMG4	proteasome (prosome, macropain) assembly chaperone 4	Low
	PTDSS2	phosphatidylserine synthase 2	Normal
	PTGR1	prostaglandin reductase 1	High
	PTK6	PTK6 protein tyrosine kinase 6	NA
	PTPN7	protein tyrosine phosphatase, non-receptor type 7	NA
	PTPRF	protein tyrosine phosphatase, receptor type, F	Normal
	PTPRG	protein tyrosine phosphatase, receptor type, G	High
	PWP2	PWP2 periodic tryptophan protein homolog (yeast)	Low
	RAB11B	RAB11B, member RAS oncogene family	Low
	RAB11FIP3	RAB11 family interacting protein 3 (class II)	Normal
	RAB3IL1	RAB3A interacting protein (rabin3)-like 1	Normal
	RAD23A	RAD23 homolog A (S. cerevisiae)	Normal
	RALBP1	hypothetical LOC100129773; ralA binding protein 1	Low
	RANGRF	RAN guanine nucleotide release factor	Normal
	RASGRF1	Ras protein-specific guanine nucleotide-releasing factor 1	NA
	RBM11	RNA binding motif protein 11	Normal
	RBM19	RNA binding motif protein 19	Normal
	RBM5	RNA binding motif protein 5	High
	RDH8	retinol dehydrogenase 8 (all-trans)	NA
	RELT	RELT tumor necrosis factor receptor	Normal
	RER1	RER1 retention in endoplasmic reticulum 1 homolog (S. cerevisiae)	Normal
	RERE	arginine-glutamic acid dipeptide (RE) repeats	Normal
	REXO1L1	REX1, RNA exonuclease 1 homolog (S. cerevisiae)-like 3 (pseudogene); REX1, RNA exonuclease 1 homolog (S. cerevisiae)-like 2 (pseudogene); REX1, RNA exonuclease 1 homolog (S. cerevisiae)-like 6 (pseudogene); REX1, RNA exonuclease 1 homolog (S. cerevisiae)-like 8; REX1, RNA exonuclease 1 homolog (S. cerevisiae)-like 7 (pseudogene); REX1, RNA exonuclease 1 homolog (S. cerevisiae)-like 5 (pseudogene)…	Normal
	REXO1	REX1, RNA exonuclease 1 homolog (S. cerevisiae)	Low
	RFX2	regulatory factor X, 2 (influences HLA class II expression)	Normal
	RGNEF	Rho-guanine nucleotide exchange factor	Low
	RGS12	regulator of G-protein signaling 12	Low
	RGS3	regulator of G-protein signaling 3	Normal
	RGSL1	regulator of G-protein signaling like 1	NA
	RILPL1	Rab interacting lysosomal protein-like 1	Low
	RING1	ring finger protein 1	High
	RIOK1	RIO kinase 1 (yeast)	Normal
	RNASEH2A	ribonuclease H2, subunit A	Normal
	RNF112	ring finger protein 112	NA
	RNF126	ring finger protein 126	Normal
	RNF212	ring finger protein 212	NA
	RNF216	ring finger protein 216	High
	RNF34	ring finger protein 34	Normal
	RNF39	ring finger protein 39	Low
	RNPS1	similar to ribonucleic acid binding protein S1; RNA binding protein S1, serine-rich domain	High
	RPA2	replication protein A2, 32kDa	High
	RPF1	brix domain containing 5	High
	RPL32	small nucleolar RNA, H/ACA box 7A; small nucleolar RNA, H/ACA box 7B; ribosomal protein L32	NA
	RPL36	ribosomal protein L36; ribosomal protein L36 pseudogene 14	High
	RPP40	ribonuclease P/MRP 40kDa subunit	Low
	RRP1B	ribosomal RNA processing 1 homolog B (S. cerevisiae)	Normal
	RSPH1	radial spoke head 1 homolog (Chlamydomonas)	NA
	RTBDN	retbindin	NA
	RTEL1	tumor necrosis factor receptor superfamily, member 6b, decoy; regulator of telomere elongation helicase 1	Normal
	RTF1	Rtf1, Paf1/RNA polymerase II complex component, homolog (S. cerevisiae)	Normal
	RXRB	retinoid X receptor, beta	High
	SALL2	sal-like 2 (Drosophila)	High
	SAMSN1	SAM domain, SH3 domain and nuclear localization signals 1	Normal
	SASS6	spindle assembly 6 homolog (C. elegans)	High
	SCARF2	scavenger receptor class F, member 2	Normal
	SCP2	sterol carrier protein 2	Low
	SDC2	syndecan 2	Low
	SEC14L2	SEC14-like 2 (S. cerevisiae)	Normal
	SEC23IP	SEC23 interacting protein	Normal
	SEMA4A	sema domain, immunoglobulin domain (Ig), transmembrane domain (TM) and short cytoplasmic domain, (semaphorin) 4A	Normal
	SEMA4B	sema domain, immunoglobulin domain (Ig), transmembrane domain (TM) and short cytoplasmic domain, (semaphorin) 4B	Low
	SEMA5A	sema domain, seven thrombospondin repeats (type 1 and type 1-like), transmembrane domain (TM) and short cytoplasmic domain, (semaphorin) 5A	Normal
	SEMA6B	sema domain, transmembrane domain (TM), and cytoplasmic domain, (semaphorin) 6B	Normal
	SERGEF	secretion regulating guanine nucleotide exchange factor	High
	SERPINB1	serpin peptidase inhibitor, clade B (ovalbumin), member 1	Low
	SERPINB6	serpin peptidase inhibitor, clade B (ovalbumin), member 6	Low
	SERPINB9	serpin peptidase inhibitor, clade B (ovalbumin), member 9	High
	SETD4	SET domain containing 4	Normal
	SEZ6L	seizure related 6 homolog (mouse)-like	NA
	SF3A2	splicing factor 3a, subunit 2, 66kDa	Normal
	SH3BGR	SH3 domain binding glutamic acid-rich protein	Normal
	SH3BP5	SH3-domain binding protein 5 (BTK-associated)	High
	SHANK2	SH3 and multiple ankyrin repeat domains 2	NA
	SHC2	SHC (Src homology 2 domain containing) transforming protein 2	NA
	SHCBP1L	SHC SH2-domain binding protein 1-like	NA
	SIM2	single-minded homolog 2 (Drosophila)	NA
	SIRT5	sirtuin (silent mating type information regulation 2 homolog) 5 (S. cerevisiae)	Normal
	SLC11A1	solute carrier family 11 (proton-coupled divalent metal ion transporters), member 1	Normal
	SLC12A9	solute carrier family 12 (potassium/chloride transporters), member 9	Normal
	SLC19A1	solute carrier family 19 (folate transporter), member 1	Low
	SLC22A23	solute carrier family 22, member 23	Low
	SLC23A2	solute carrier family 23 (nucleobase transporters), member 2	High
	SLC25A20	solute carrier family 25 (carnitine/acylcarnitine translocase), member 20	Low
	SLC25A24	solute carrier family 25 (mitochondrial carrier; phosphate carrier), member 24	Low
	SLC25A33	solute carrier family 25, member 33	Normal
	SLC25A35	solute carrier family 25, member 35	Normal
	SLC26A3	solute carrier family 26, member 3	NA
	SLC2A4RG	SLC2A4 regulator	Normal
	SLC37A1	solute carrier family 37 (glycerol-3-phosphate transporter), member 1	Normal
	SLC38A7	solute carrier family 38, member 7	Low
	SLC38A8	solute carrier family 38, member 8	NA
	SLC39A7	solute carrier family 39 (zinc transporter), member 7	Normal
	SLC3A2	solute carrier family 3 (activators of dibasic and neutral amino acid transport), member 2	High
	SLC5A10	solute carrier family 5 (sodium/glucose cotransporter), member 10	Normal
	SLC5A11	solute carrier family 5 (sodium/glucose cotransporter), member 11	NA
	SLC6A11	solute carrier family 6 (neurotransmitter transporter, GABA), member 11	NA
	SMAP2	small ArfGAP2	Normal
	SMC3	structural maintenance of chromosomes 3	High
	SMCHD1	structural maintenance of chromosomes flexible hinge domain containing 1	High
	SMG7	Smg-7 homolog, nonsense mediated mRNA decay factor (C. elegans)	Low
	SNAP29	synaptosomal-associated protein, 29kDa	Low
	SNIP1	Smad nuclear interacting protein 1	Normal
	SNRNP40	small nuclear ribonucleoprotein 40kDa (U5)	Normal
	SNRPG	hypothetical protein LOC100132425; similar to small nuclear ribonucleoprotein polypeptide G; small nuclear ribonucleoprotein polypeptide G; small nuclear ribonucleoprotein G-like protein	High
	SNURF	small nuclear ribonucleoprotein polypeptide N; SNRPN upstream reading frame	Normal
	SNX10	sorting nexin 10	Normal
	SNX8	sorting nexin 8	Normal
	SOAT1	sterol O-acyltransferase 1	Low
	SOLH	small optic lobes homolog (Drosophila)	Normal
	SORL1	sortilin-related receptor, L(DLR class) A repeats-containing	Normal
	SOX8	SRY (sex determining region Y)-box 8	NA
	SPC24	SPC24, NDC80 kinetochore complex component, homolog (S. cerevisiae)	Normal
	SPG11	spastic paraplegia 11 (autosomal recessive)	Normal
	SPG21	spastic paraplegia 21 (autosomal recessive, Mast syndrome)	Normal
	SPIRE1	spire homolog 1 (Drosophila)	Normal
	SPO11	SPO11 meiotic protein covalently bound to DSB homolog (S. cerevisiae)	NA
	SRMS	src-related kinase lacking C-terminal regulatory tyrosine and N-terminal myristylation sites	NA
	SRPK2	SFRS protein kinase 2	Normal
	SRPRB	signal recognition particle receptor, B subunit	Normal
	SRRT	serrate RNA effector molecule homolog (Arabidopsis)	High
	SSRP1	structure specific recognition protein 1	Normal
	SSSCA1	Sjogren syndrome/scleroderma autoantigen 1	Low
	ST3GAL3	ST3 beta-galactoside alpha-2,3-sialyltransferase 3	Normal
	STAR	steroidogenic acute regulatory protein	NA
	STIL	SCL/TAL1 interrupting locus	High
	STIM1	stromal interaction molecule 1	Low
	STMN3	stathmin-like 3	High
	SUMF1	sulfatase modifying factor 1	Normal
	SVIL	supervillin	Normal
	SYNJ1	synaptojanin 1	Low
	TAF12	TAF12 RNA polymerase II, TATA box binding protein (TBP)-associated factor, 20kDa	High
	TAGLN	transgelin	Normal
	TAMM41	TAM41, mitochondrial translocator assembly and maintenance protein, homolog (S. cerevisiae)	Normal
	TATDN3	TatD DNase domain containing 3	High
	TBC1D21	TBC1 domain family, member 21	NA
	TCERG1L	transcription elongation regulator 1-like	NA
	TCF25	transcription factor 25 (basic helix-loop-helix)	Low
	TDP2	tyrosyl-DNA phosphodiesterase 2	Low
	TFRC	transferrin receptor (p90, CD71)	Normal
	THEG	Theg homolog (mouse)	NA
	TJP3	tight junction protein 3 (zona occludens 3)	Low
	TKT	transketolase	Normal
	TLX1	T-cell leukemia homeobox 1	Low
	TMC7	transmembrane channel-like 7	Low
	TMCO4	transmembrane and coiled-coil domains 4	Low
	TMEM130	transmembrane protein 130	NA
	TMEM146	transmembrane protein 146	NA
	TMEM170B	transmembrane protein 170B	Normal
	TMEM39B	transmembrane protein 39B	High
	TMF1	TATA element modulatory factor 1	High
	TMPRSS4	transmembrane protease, serine 4	Low
	TNNI1	troponin I type 1 (skeletal, slow)	Normal
	TNPO1	transportin 1	Normal
	TNPO3	transportin 3	Normal
	TOX2	TOX high mobility group box family member 2	Normal
	TP53BP2	tumor protein p53 binding protein, 2	High
	TPCN1	two pore segment channel 1	Normal
	TPMT	thiopurine S-methyltransferase	Low
	TPPP	tubulin polymerization promoting protein	High
	TPX2	TPX2, microtubule-associated, homolog (Xenopus laevis)	High
	TRAFD1	TRAF-type zinc finger domain containing 1	Normal
	TRAPPC10	trafficking protein particle complex 10	Low
	TRAPPC3	trafficking protein particle complex 3	Low
	TRIM11	tripartite motif-containing 11	Normal
	TRIM16L	tripartite motif-containing 16-like	Low
	TRIM16	tripartite motif-containing 16	Low
	TRIM17	tripartite motif-containing 17	NA
	TRIM33	tripartite motif-containing 33	High
	TRIP6	thyroid hormone receptor interactor 6	High
	TRMU	tRNA 5-methylaminomethyl-2-thiouridylate methyltransferase	High
	TTC21A	tetratricopeptide repeat domain 21A	Low
	TTC27	tetratricopeptide repeat domain 27	High
	TTLL7	tubulin tyrosine ligase-like family, member 7	NA
	TTLL9	tubulin tyrosine ligase-like family, member 9	NA
	TUBB2B	tubulin, beta 2B	Low
	U2AF1	U2 small nuclear RNA auxiliary factor 1	Low
	UBE2G1	ubiquitin-conjugating enzyme E2G 1 (UBC7 homolog, yeast)	Low
	UBR3	ubiquitin protein ligase E3 component n-recognin 3 (putative)	Low
	UBXN7	UBX domain protein 7	Normal
	UBXN8	UBX domain protein 8	High
	UHRF1BP1L	UHRF1 binding protein 1-like	High
	UMODL1	uromodulin-like 1	NA
	UMOD	uromodulin	NA
	UPF2	UPF2 regulator of nonsense transcripts homolog (yeast)	Normal
	UQCRC1	ubiquinol-cytochrome c reductase core protein I	Normal
	USP50	ubiquitin specific peptidase 50	NA
	UTP20	similar to Down-regulated in metastasis protein (Key-1A6 protein) (Novel nucleolar protein 73) (NNP73); UTP20, small subunit (SSU) processome component, homolog (yeast)	Normal
	UVRAG	UV radiation resistance associated gene	High
	VASH2	vasohibin 2	Normal
	VPS33B	vacuolar protein sorting 33 homolog B (yeast)	Low
	VPS8	vacuolar protein sorting 8 homolog (S. cerevisiae)	High
	WBSCR17	Williams-Beuren syndrome chromosome region 17	High
	WDR4	WD repeat domain 4	Low
	WRB	tryptophan rich basic protein	Normal
	WSCD1	WSC domain containing 1	Normal
	XRRA1	X-ray radiation resistance associated 1	NA
	YIPF1	Yip1 domain family, member 1	Normal
	ZAN	zonadhesin	NA
	ZBTB46	zinc finger and BTB domain containing 46	Low
	ZBTB7B	zinc finger and BTB domain containing 7B	Normal
	ZC3H4	zinc finger CCCH-type containing 4	Normal
	ZFP57	zinc finger protein 57 homolog (mouse)	NA
	ZGPAT	zinc finger, CCCH-type with G patch domain	Normal
	ZMAT2	zinc finger, matrin type 2	Normal
	ZNF175	zinc finger protein 175	NA
	ZNF184	zinc finger protein 184	Normal
	ZNF215	zinc finger protein 215	High
	ZNF311	zinc finger protein 311	Low
	ZNF471	zinc finger protein 471	NA
	ZNF528	zinc finger protein 534; zinc finger protein 528	NA
	ZNF530	zinc finger protein 530	NA
	ZNF577	zinc finger protein 577	NA
	ZNF597	zinc finger protein 597	High
	ZNF616	zinc finger protein 616	NA
	ZNF619	zinc finger protein 619	Low
	ZNF649	zinc finger protein 649	NA
	ZNF836	zinc finger protein 836	NA
	ZNRD1	zinc ribbon domain containing 1	Low
	ZSCAN12	zinc finger and SCAN domain containing 12	Normal
	ZSCAN23	zinc finger and SCAN domain containing 23	NA
938	ABCA1	ATP-binding cassette, sub-family A (ABC1), member 1	Normal
	ABCG1	ATP-binding cassette, sub-family G (WHITE), member 1	High
	ACSL3	acyl-CoA synthetase long-chain family member 3	Low
	ACSL6	acyl-CoA synthetase long-chain family member 6	NA
	ACTL8	actin-like 8	NA
	ADAD2	adenosine deaminase domain containing 2	NA
	ADAMTS19	ADAM metallopeptidase with thrombospondin type 1 motif, 19	NA
	ADAMTS20	ADAM metallopeptidase with thrombospondin type 1 motif, 20	Normal
	ADAMTSL1	ADAMTS-like 1	NA
	ADARB1	adenosine deaminase, RNA-specific, B1 (RED1 homolog rat)	Low
	ADCY7	adenylate cyclase 7	Normal
	ADRBK1	adrenergic, beta, receptor kinase 1	Normal
	AGPAT3	1-acylglycerol-3-phosphate O-acyltransferase 3	Normal
	AKAP2	A kinase (PRKA) anchor protein 2; paralemmin 2; PALM2-AKAP2 readthrough transcript	Normal
	AKAP6	A kinase (PRKA) anchor protein 6	Low
	AKAP8L	A kinase (PRKA) anchor protein 8-like	Normal
	ALPK1	alpha-kinase 1	Low
	ALPK2	alpha-kinase 2	Normal
	AMBP	alpha-1-microglobulin/bikunin precursor	NA
	AMOTL1	angiomotin like 1	Normal
	AMPH	amphiphysin	NA
	ANK2	ankyrin 2, neuronal	Normal
	ANKRD42	ankyrin repeat domain 42	Low
	ANKZF1	ankyrin repeat and zinc finger domain containing 1	Low
	ARFGAP2	ADP-ribosylation factor GTPase activating protein 2	Normal
	ARHGAP22	Rho GTPase activating protein 22	NA
	ARHGEF10L	Rho guanine nucleotide exchange factor (GEF) 10-like	Low
	ARHGEF17	Rho guanine nucleotide exchange factor (GEF) 17	Normal
	ARHGEF26	Rho guanine nucleotide exchange factor (GEF) 26	Normal
	ARHGEF38	Rho guanine nucleotide exchange factor (GEF) 38	NA
	ARNT2	aryl-hydrocarbon receptor nuclear translocator 2	High
	ARRB1	arrestin, beta 1	Low
	ASB14	ankyrin repeat and SOCS box-containing 14	NA
	ASTN2	astrotactin 2	Low
	ATG9A	ATG9 autophagy related 9 homolog A (S. cerevisiae)	Normal
	ATIC	5-aminoimidazole-4-carboxamide ribonucleotide formyltransferase/IMP cyclohydrolase	Normal
	ATP1A2	ATPase, Na+/K+ transporting, alpha 2 (+) polypeptide	Normal
	ATP2B1	ATPase, Ca++ transporting, plasma membrane 1	Low
	ATP8B3	ATPase, class I, type 8B, member 3	NA
	ATXN7L2	ataxin 7-like 2	Normal
	ATXN7L3	ataxin 7-like 3	High
	BAD	BCL2-associated agonist of cell death	Normal
	BANK1	B-cell scaffold protein with ankyrin repeats 1	Normal
	BAZ2B	bromodomain adjacent to zinc finger domain, 2B	Low
	BBOX1	butyrobetaine (gamma), 2-oxoglutarate dioxygenase (gamma-butyrobetaine hydroxylase) 1	Normal
	BEST1	bestrophin 1	NA
	BICC1	bicaudal C homolog 1 (Drosophila)	Normal
	BMP2K	BMP2 inducible kinase	Normal
	BMPR1B	bone morphogenetic protein receptor, type IB	NA
	BORA	bora, aurora kinase A activator	Normal
	BRD2	bromodomain containing 2	Normal
	BSPRY	B-box and SPRY domain containing	Low
	BTBD9	BTB (POZ) domain containing 9	Normal
	C10orf122	chromosome 10 open reading frame 122	NA
	C11orf95	hypothetical protein LOC65998	Low
	C14orf176	chromosome 14 open reading frame 176	Low
	C18orf54	chromosome 18 open reading frame 54	High
	C1orf141	chromosome 1 open reading frame 141	NA
	C21orf33	chromosome 21 open reading frame 33	Low
	C2CD2	C2 calcium-dependent domain containing 2	Low
	C2orf62	chromosome 2 open reading frame 62	NA
	C4orf22	chromosome 4 open reading frame 22	NA
	C4orf3	chromosome 4 open reading frame 3	Low
	C5orf38	chromosome 5 open reading frame 38	NA
	C9orf100	chromosome 9 open reading frame 100	Normal
	C9orf84	chromosome 9 open reading frame 84	NA
	CA5A	carbonic anhydrase VA, mitochondrial	NA
	CACNA1S	calcium channel, voltage-dependent, L type, alpha 1S subunit	High
	CACNA2D1	calcium channel, voltage-dependent, alpha 2/delta subunit 1	Low
	CADM3	cell adhesion molecule 3	NA
	CALCRL	calcitonin receptor-like	High
	CAMK2D	calcium/calmodulin-dependent protein kinase II delta	Low
	CARD9	caspase recruitment domain family, member 9	High
	CBX4	chromobox homolog 4 (Pc class homolog, Drosophila)	Low
	CCDC107	coiled-coil domain containing 107	Low
	CCDC125	coiled-coil domain containing 125	Normal
	CCDC19	coiled-coil domain containing 19	NA
	CCDC6	coiled-coil domain containing 6	Normal
	CCDC67	coiled-coil domain containing 67	NA
	CCDC88A	coiled-coil domain containing 88A	Normal
	CCL13	chemokine (C-C motif) ligand 13	NA
	CCL27	chemokine (C-C motif) ligand 27	Normal
	CD72	CD72 molecule	High
	CDK7	cyclin-dependent kinase 7	High
	CDO1	cysteine dioxygenase, type I	Low
	CDON	Cdon homolog (mouse)	Normal
	CDS1	CDP-diacylglycerol synthase (phosphatidate cytidylyltransferase) 1	Normal
	CDYL2	chromodomain protein, Y-like 2	High
	CENPP	centromere protein P	High
	CHCHD6	coiled-coil-helix-coiled-coil-helix domain containing 6	High
	CHD1L	chromodomain helicase DNA binding protein 1-like	High
	CHST15	carbohydrate (N-acetylgalactosamine 4-sulfate 6-O) sulfotransferase 15	Low
	CKS1B	CDC28 protein kinase regulatory subunit 1B	Normal
	CLEC2L	C-type lectin domain family 2, member L	High
	CLYBL	citrate lyase beta like	Low
	CNTFR	ciliary neurotrophic factor receptor	Low
	CNTLN	centlein, centrosomal protein	Normal
	CNTN5	contactin 5	NA
	CNTNAP2	contactin associated protein-like 2	NA
	CNTNAP5	contactin associated protein-like 5	Normal
	COG3	component of oligomeric golgi complex 3	Low
	COL27A1	collagen, type XXVII, alpha 1	NA
	COL4A3	collagen, type IV, alpha 3 (Goodpasture antigen)	NA
	COPS4	COP9 constitutive photomorphogenic homolog subunit 4 (Arabidopsis)	Low
	COPZ1	coatomer protein complex, subunit zeta 1	Normal
	CPPED1	calcineurin-like phosphoesterase domain containing 1	High
	CREB3	cAMP responsive element binding protein 3	Low
	CREBBP	CREB binding protein	High
	CSNK1E	casein kinase 1, epsilon	Low
	CSTB	cystatin B (stefin B)	Normal
	CSTF3	cleavage stimulation factor, 3' pre-RNA, subunit 3, 77kDa	Normal
	CTDSP1	CTD (carboxy-terminal domain, RNA polymerase II, polypeptide A) small phosphatase 1	Low
	CTNNA1	catenin (cadherin-associated protein), alpha 1, 102kDa	Low
	CYB561D1	cytochrome b-561 domain containing 1	Low
	CYP2E1	cytochrome P450, family 2, subfamily E, polypeptide 1	NA
	CYP4B1	cytochrome P450, family 4, subfamily B, polypeptide 1	Low
	CYYR1	cysteine/tyrosine-rich 1	Normal
	DCAF10	WD repeat domain 32	Normal
	DDX58	DEAD (Asp-Glu-Ala-Asp) box polypeptide 58	Normal
	DDX60	DEAD (Asp-Glu-Ala-Asp) box polypeptide 60	High
	DDX60L	DEAD (Asp-Glu-Ala-Asp) box polypeptide 60-like	High
	DGAT2	diacylglycerol O-acyltransferase homolog 2 (mouse)	Normal
	DHX9	DEAH (Asp-Glu-Ala-His) box polypeptide 9	High
	DIP2A	DIP2 disco-interacting protein 2 homolog A (Drosophila)	Low
	DIP2C	DIP2 disco-interacting protein 2 homolog C (Drosophila)	Normal
	DLGAP2	discs, large (Drosophila) homolog-associated protein 2	NA
	DNAH2	dynein, axonemal, heavy chain 2	Low
	DNAJC15	DnaJ (Hsp40) homolog, subfamily C, member 15	Normal
	DNAJC4	DnaJ (Hsp40) homolog, subfamily C, member 4	Normal
	DNALI1	dynein, axonemal, light intermediate chain 1	NA
	DNLZ	DNL-type zinc finger	Normal
	DNM1L	dynamin 1-like	Low
	DOCK2	dedicator of cytokinesis 2	High
	DOCK3	dedicator of cytokinesis 3	NA
	DOPEY2	dopey family member 2	Low
	DSCAM	Down syndrome cell adhesion molecule	NA
	DSTYK	dual serine/threonine and tyrosine protein kinase	Low
	DUSP27	dual specificity phosphatase 27 (putative)	NA
	E2F8	E2F transcription factor 8	High
	EEFSEC	eukaryotic elongation factor, selenocysteine-tRNA-specific	High
	EGF	epidermal growth factor (beta-urogastrone)	Normal
	EIF2A	eukaryotic translation initiation factor 2A, 65kDa	Normal
	ELAVL4	ELAV (embryonic lethal, abnormal vision, Drosophila)-like 4 (Hu antigen D)	NA
	ENGASE	endo-beta-N-acetylglucosaminidase	Low
	EPHA8	EPH receptor A8	NA
	ERBB4	v-erb-a erythroblastic leukemia viral oncogene homolog 4 (avian)	NA
	ESD	esterase D/formylglutathione hydrolase	Low
	ETFDH	electron-transferring-flavoprotein dehydrogenase	Low
	EXOC6B	exocyst complex component 6B	Normal
	FABP2	fatty acid binding protein 2, intestinal	NA
	FAIM2	Fas apoptotic inhibitory molecule 2	NA
	FAM124A	family with sequence similarity 124A	NA
	FAM13B	family with sequence similarity 13, member B	Low
	FAM178B	family with sequence similarity 178, member B	Low
	FAM185A	family with sequence similarity 185, member A; family with sequence similarity 185, member B pseudogene	Normal
	FAM194B	hypothetical protein FLJ32682	NA
	FAM207A	family with sequence similarity 207, member A	Normal
	FAM20C	family with sequence similarity 20, member C	Normal
	FAM65A	family with sequence similarity 65, member A	Normal
	FAM83G	family with sequence similarity 83, member G	High
	FANK1	fibronectin type III and ankyrin repeat domains 1	NA
	FAP	fibroblast activation protein, alpha	High
	FARP1	FERM, RhoGEF (ARHGEF) and pleckstrin domain protein 1 (chondrocyte-derived)	High
	FAT3	FAT tumor suppressor homolog 3 (Drosophila)	NA
	FBN2	fibrillin 2	High
	FBXL19	F-box and leucine-rich repeat protein 19	Normal
	FHDC1	FH2 domain containing 1	Normal
	FKBP2	FK506 binding protein 2, 13kDa	Low
	FNDC3A	fibronectin type III domain containing 3A	Normal
	FOXF1	forkhead box F1	Normal
	FRAS1	Fraser syndrome 1	NA
	FREM1	FRAS1 related extracellular matrix 1	Normal
	FREM3	FRAS1 related extracellular matrix 3	NA
	FRMD8	FERM domain containing 8	Normal
	FSTL5	follistatin-like 5	NA
	FTH1	ferritin, heavy polypeptide 1; ferritin, heavy polypeptide-like 16; similar to ferritin, heavy polypeptide 1; ferritin, heavy polypeptide-like 3 pseudogene	Normal
	GABBR2	gamma-aminobutyric acid (GABA) B receptor, 2	High
	GAD1	glutamate decarboxylase 1 (brain, 67kDa)	NA
	GALE	UDP-galactose-4-epimerase	Normal
	GALT	galactose-1-phosphate uridylyltransferase	Low
	GBA2	glucosidase, beta (bile acid) 2	Low
	GBE1	glucan (1,4-alpha-), branching enzyme 1	Normal
	GCG	glucagon	NA
	GDF10	growth differentiation factor 10	NA
	GLB1L	galactosidase, beta 1-like	Low
	GPATCH2	G patch domain containing 2	Low
	GPC6	glypican 6	High
	GPR124	G protein-coupled receptor 124	High
	GPR83	G protein-coupled receptor 83	Normal
	GPSM1	G-protein signaling modulator 1 (AGS3-like, C. elegans)	Normal
	GRAP	GRB2-related adaptor protein	High
	GRHPR	glyoxylate reductase/hydroxypyruvate reductase	Low
	GRID2	glutamate receptor, ionotropic, delta 2	NA
	GRIN3A	glutamate receptor, ionotropic, N-methyl-D-aspartate 3A	NA
	GRM4	glutamate receptor, metabotropic 4	High
	GRM5	glutamate receptor, metabotropic 5	NA
	GSTCD	glutathione S-transferase, C-terminal domain containing	Normal
	GTDC1	glycosyltransferase-like domain containing 1	Normal
	GTF2F2	general transcription factor IIF, polypeptide 2, 30kDa	Low
	HAGH	hydroxyacylglutathione hydrolase	Low
	HEMGN	hemogen	NA
	HERC6	hect domain and RLD 6	Normal
	HIPK2	homeodomain interacting protein kinase 2; similar to homeodomain interacting protein kinase 2	Normal
	HLCS	holocarboxylase synthetase (biotin-(proprionyl-Coenzyme A-carboxylase (ATP-hydrolysing)) ligase)	Normal
	HLX	H2.0-like homeobox	Normal
	HMGCL	3-hydroxymethyl-3-methylglutaryl-Coenzyme A lyase	Low
	HMGXB3	HMG box domain containing 3	High
	HOXA2	homeobox A2	NA
	HOXA3	homeobox A3	High
	HOXC12	homeobox C12	NA
	HOXC13	homeobox C13	High
	HOXD3	homeobox D3	NA
	HPS5	Hermansky-Pudlak syndrome 5	Normal
	HSD17B8	hydroxysteroid (17-beta) dehydrogenase 8	Low
	HSF2BP	heat shock transcription factor 2 binding protein	Low
	HTRA1	HtrA serine peptidase 1	High
	HUNK	hormonally up-regulated Neu-associated kinase	NA
	IFNAR2	interferon (alpha, beta and omega) receptor 2	Normal
	IGFBP6	insulin-like growth factor binding protein 6	High
	IGSF22	immunoglobulin superfamily, member 22	Normal
	IGSF9	immunoglobulin superfamily, member 9	High
	IL10RB	interleukin 10 receptor, beta	Normal
	IL11RA	interleukin 11 receptor, alpha	Normal
	IL18BP	interleukin 18 binding protein	Normal
	IL33	interleukin 33	High
	ILDR2	immunoglobulin-like domain containing receptor 2	NA
	ILF3	interleukin enhancer binding factor 3, 90kDa	High
	INHBA	inhibin, beta A	High
	INPP4B	inositol polyphosphate-4-phosphatase, type II, 105kDa	Normal
	INPPL1	inositol polyphosphate phosphatase-like 1	Normal
	INSC	inscuteable homolog (Drosophila)	NA
	IRF8	interferon regulatory factor 8	High
	IRGQ	immunity-related GTPase family, Q	High
	IRX2	iroquois homeobox 2	Normal
	ITFG1	integrin alpha FG-GAP repeat containing 1	Normal
	ITGA5	integrin, alpha 5 (fibronectin receptor, alpha polypeptide)	High
	ITGA9	integrin, alpha 9	High
	ITGB2	integrin, beta 2 (complement component 3 receptor 3 and 4 subunit)	High
	ITM2B	integral membrane protein 2B	Low
	ITSN1	intersectin 1 (SH3 domain protein)	Normal
	KCNH8	potassium voltage-gated channel, subfamily H (eag-related), member 8	NA
	KCNIP4	Kv channel interacting protein 4	NA
	KCNN3	potassium intermediate/small conductance calcium-activated channel, subfamily N, member 3	Normal
	KDM2A	lysine (K)-specific demethylase 2A	High
	KIAA0564	KIAA0564	Normal
	KIAA0748	KIAA0748	High
	KIAA1109	KIAA1109	Low
	KIAA1549	KIAA1549	NA
	KIF18A	kinesin family member 18A	High
	KIF21A	kinesin family member 21A	Normal
	KIFAP3	kinesin-associated protein 3	High
	KIRREL	kin of IRRE like (Drosophila)	Normal
	KLF12	Kruppel-like factor 12	Low
	KLF5	Kruppel-like factor 5 (intestinal)	Low
	KLHL3	kelch-like 3 (Drosophila)	NA
	KRT74	keratin 74	Normal
	KRT82	keratin 82	NA
	LANCL1	LanC lantibiotic synthetase component C-like 1 (bacterial)	Normal
	LARS2	leucyl-tRNA synthetase 2, mitochondrial	Normal
	LHCGR	luteinizing hormone/choriogonadotropin receptor	NA
	LIMD1	LIM domains containing 1	Normal
	LMF1	lipase maturation factor 1	Low
	LMNA	lamin A/C	High
	LMX1A	LIM homeobox transcription factor 1, alpha	NA
	LOC390940	similar to R28379_1	Normal
	LOC441617	similar to hCG1820409	NA
	LRIG2	leucine-rich repeats and immunoglobulin-like domains 2	Normal
	LUZP2	leucine zipper protein 2	Normal
	LYPLA2	lysophospholipase II pseudogene 1; lysophospholipase II	Normal
	MACF1	microtubule-actin crosslinking factor 1	Normal
	MAML2	mastermind-like 2 (Drosophila)	Low
	MANEAL	mannosidase, endo-alpha-like	High
	MAP3K4	mitogen-activated protein kinase kinase kinase 4	High
	MAPT	microtubule-associated protein tau	High
	MARCH4	membrane-associated ring finger (C3HC4) 4	NA
	MARCO	macrophage receptor with collagenous structure	NA
	MAST2	microtubule associated serine/threonine kinase 2	High
	MATR3	matrin 3	Normal
	MCPH1	microcephalin 1	High
	ME3	malic enzyme 3, NADP(+)-dependent, mitochondrial	High
	METAP1	methionyl aminopeptidase 1	Low
	METTL14	methyltransferase like 14	Low
	MICALCL	MICAL C-terminal like	NA
	MLL2	myeloid/lymphoid or mixed-lineage leukemia 2	Normal
	MLLT1	myeloid/lymphoid or mixed-lineage leukemia (trithorax homolog, Drosophila); translocated to, 1	Normal
	MLLT3	myeloid/lymphoid or mixed-lineage leukemia (trithorax homolog, Drosophila); translocated to, 3	Normal
	MPDZ	multiple PDZ domain protein	Normal
	MRE11A	MRE11 meiotic recombination 11 homolog A (S. cerevisiae)	Normal
	MREG	melanoregulin	High
	MTRF1	mitochondrial translational release factor 1	Normal
	MTSS1L	metastasis suppressor 1-like	High
	MTTP	microsomal triglyceride transfer protein	NA
	MX2	myxovirus (influenza virus) resistance 2 (mouse)	Normal
	MYF5	myogenic factor 5	NA
	MYH13	myosin, heavy chain 13, skeletal muscle	NA
	MYOD1	myogenic differentiation 1	NA
	NAA16	NMDA receptor regulated 1-like	Normal
	NALCN	sodium leak channel, non-selective	NA
	NEK8	NIMA (never in mitosis gene a)- related kinase 8	Normal
	NEUROG1	neurogenin 1	NA
	NFASC	neurofascin homolog (chicken)	NA
	NFATC3	nuclear factor of activated T-cells, cytoplasmic, calcineurin-dependent 3	High
	NFIA	nuclear factor I/A	Normal
	NFKB1	nuclear factor of kappa light polypeptide gene enhancer in B-cells 1	Normal
	NFYC	nuclear transcription factor Y, gamma	Normal
	NLRC5	NLR family, CARD domain containing 5	High
	NOD2	nucleotide-binding oligomerization domain containing 2	Normal
	NPNT	nephronectin	High
	NRP2	neuropilin 2	High
	NRXN2	neurexin 2	High
	NUCB2	nucleobindin 2	Low
	NUFIP1	nuclear fragile X mental retardation protein interacting protein 1	Normal
	OR52N5	olfactory receptor, family 52, subfamily N, member 5	NA
	OSBP	oxysterol binding protein	Low
	OSBPL10	oxysterol binding protein-like 10	Low
	OSTN	osteocrin	NA
	P2RX3	purinergic receptor P2X, ligand-gated ion channel, 3	NA
	P4HA2	prolyl 4-hydroxylase, alpha polypeptide II	Normal
	PACSIN1	protein kinase C and casein kinase substrate in neurons 1	Normal
	PACSIN3	protein kinase C and casein kinase substrate in neurons 3	Normal
	PALM2-AKAP2	A kinase (PRKA) anchor protein 2; paralemmin 2; PALM2-AKAP2 readthrough transcript	NA
	PAMR1	peptidase domain containing associated with muscle regeneration 1	High
	PARD3B	par-3 partitioning defective 3 homolog B (C. elegans)	Low
	PAX3	paired box 3	NA
	PBRM1	polybromo 1	Normal
	PCCA	propionyl Coenzyme A carboxylase, alpha polypeptide	Low
	PCDH10	protocadherin 10	Low
	PCSK5	proprotein convertase subtilisin/kexin type 5	Normal
	PDE9A	phosphodiesterase 9A	Low
	PDLIM4	PDZ and LIM domain 4	Normal
	PDZD8	PDZ domain containing 8	Normal
	PET112	PET112 homolog (yeast)	High
	PGR	progesterone receptor	Normal
	PHF15	PHD finger protein 15	Low
	PHYHD1	phytanoyl-CoA dioxygenase domain containing 1	Low
	PIBF1	progesterone immunomodulatory binding factor 1	Normal
	PIGM	phosphatidylinositol glycan anchor biosynthesis, class M	Low
	PIKFYVE	phosphoinositide kinase, FYVE finger containing	Normal
	PIP5K1C	phosphatidylinositol-4-phosphate 5-kinase, type I, gamma	Low
	PITHD1	PITH (C-terminal proteasome-interacting domain of thioredoxin-like) domain containing 1	Normal
	PITPNC1	phosphatidylinositol transfer protein, cytoplasmic 1	Low
	PITX2	paired-like homeodomain 2	Low
	PKD2	polycystic kidney disease 2 (autosomal dominant)	Low
	PLCB3	phospholipase C, beta 3 (phosphatidylinositol-specific)	Low
	PLCD4	phospholipase C, delta 4	NA
	PLEKHA7	pleckstrin homology domain containing, family A member 7	Low
	PLEKHH2	pleckstrin homology domain containing, family H (with MyTH4 domain) member 2	NA
	PLXNC1	plexin C1	High
	POU1F1	POU class 1 homeobox 1	NA
	PPAPDC1A	phosphatidic acid phosphatase type 2 domain containing 1A	NA
	PPFIA1	protein tyrosine phosphatase, receptor type, f polypeptide (PTPRF), interacting protein (liprin), alpha 1	High
	PPFIBP1	PTPRF interacting protein, binding protein 1 (liprin beta 1)	Low
	PPFIBP2	PTPRF interacting protein, binding protein 2 (liprin beta 2)	Low
	PPIC	peptidylprolyl isomerase C (cyclophilin C)	Low
	PPID	peptidylprolyl isomerase D	Normal
	PPP1R14B	protein phosphatase 1, regulatory (inhibitor) subunit 14B	High
	PPP2R2D	protein phosphatase 2, regulatory subunit B, delta isoform	Low
	PRDM15	PR domain containing 15	NA
	PRDM8	PR domain containing 8	Normal
	PRDX3	peroxiredoxin 3	Low
	PRKACB	protein kinase, cAMP-dependent, catalytic, beta	High
	PRKCA	protein kinase C, alpha	Low
	PRKG2	protein kinase, cGMP-dependent, type II	NA
	PRMT3	protein arginine methyltransferase 3	Normal
	PSMD13	proteasome (prosome, macropain) 26S subunit, non-ATPase, 13	High
	PTH2R	parathyroid hormone 2 receptor	NA
	PTPRD	protein tyrosine phosphatase, receptor type, D	NA
	PTPRE	protein tyrosine phosphatase, receptor type, E	Normal
	PTPRG	protein tyrosine phosphatase, receptor type, G	High
	PTPRQ	protein tyrosine phosphatase, receptor type, Q	NA
	PWP2	PWP2 periodic tryptophan protein homolog (yeast)	High
	RAB11FIP2	RAB11 family interacting protein 2 (class I)	Normal
	RAB5A	RAB5A, member RAS oncogene family	Low
	RANBP3	RAN binding protein 3	Normal
	RARRES3	retinoic acid receptor responder (tazarotene induced) 3	High
	RBFOX2	RNA binding protein, fox-1 homolog (C. elegans) 2	High
	RBFOX3	RNA binding protein, fox-1 homolog (C. elegans) 3	NA
	RBM11	RNA binding motif protein 11	Normal
	RBM19	RNA binding motif protein 19	High
	RECK	reversion-inducing-cysteine-rich protein with kazal motifs	High
	RELT	RELT tumor necrosis factor receptor	High
	RERE	arginine-glutamic acid dipeptide (RE) repeats	Normal
	RFX2	regulatory factor X, 2 (influences HLA class II expression)	High
	RFX4	regulatory factor X, 4 (influences HLA class II expression)	NA
	RG9MTD2	RNA (guanine-9-) methyltransferase domain containing 2	Normal
	RGL1	ral guanine nucleotide dissociation stimulator-like 1	High
	RGS21	regulator of G-protein signaling 21	NA
	RHBDL2	rhomboid, veinlet-like 2 (Drosophila)	Low
	RIMS1	regulating synaptic membrane exocytosis 1	NA
	RING1	ring finger protein 1	Normal
	RIPK4	receptor-interacting serine-threonine kinase 4	Low
	RNF121	ring finger protein 121	Low
	RNF149	ring finger protein 149	High
	RNF212	ring finger protein 212	NA
	RORB	RAR-related orphan receptor B	NA
	RPL23A	ribosomal protein L23a pseudogene 63; ribosomal protein L23a pseudogene 75; ribosomal protein L23a pseudogene 37; ribosomal protein L23a pseudogene 65; ribosomal protein L23a pseudogene 43; ribosomal protein L23a pseudogene 44; ribosomal protein L23a	Low
	RRH	retinal pigment epithelium-derived rhodopsin homolog	NA
	RSRC1	arginine/serine-rich coiled-coil 1	High
	RTN3	reticulon 3	Normal
	RTTN	rotatin	High
	RXRB	retinoid X receptor, beta	Normal
	SAMSN1	SAM domain, SH3 domain and nuclear localization signals 1	Normal
	SAP30BP	SAP30 binding protein	Normal
	SBF2	SET binding factor 2	Normal
	SCARB2	scavenger receptor class B, member 2	Normal
	SCEL	sciellin	Low
	SCN3A	sodium channel, voltage-gated, type III, alpha subunit	NA
	SCUBE2	signal peptide, CUB domain, EGF-like 2	Low
	SCYL2	SCY1-like 2 (S. cerevisiae)	Low
	SEC14L2	SEC14-like 2 (S. cerevisiae)	High
	SEC23IP	SEC23 interacting protein	Normal
	SEC24B	SEC24 family, member B (S. cerevisiae)	Normal
	SEC61B	Sec61 beta subunit	Normal
	SEMA4A	sema domain, immunoglobulin domain (Ig), transmembrane domain (TM) and short cytoplasmic domain, (semaphorin) 4A	Normal
	SFXN4	sideroflexin 4	High
	SH2D1B	SH2 domain containing 1B	Low
	SH3BGR	SH3 domain binding glutamic acid-rich protein	Normal
	SH3GL2	SH3-domain GRB2-like 2	NA
	SHANK2	SH3 and multiple ankyrin repeat domains 2	NA
	SHC1	SHC (Src homology 2 domain containing) transforming protein 1	Normal
	SHCBP1	SHC SH2-domain binding protein 1	High
	SHCBP1L	SHC SH2-domain binding protein 1-like	NA
	SIAH3	seven in absentia homolog 3 (Drosophila)	NA
	SIM2	single-minded homolog 2 (Drosophila)	NA
	SIT1	signaling threshold regulating transmembrane adaptor 1	High
	SLAMF9	SLAM family member 9	High
	SLC10A7	solute carrier family 10 (sodium/bile acid cotransporter family), member 7	Low
	SLC11A1	solute carrier family 11 (proton-coupled divalent metal ion transporters), member 1	Normal
	SLC11A2	solute carrier family 11 (proton-coupled divalent metal ion transporters), member 2	Low
	SLC12A2	solute carrier family 12 (sodium/potassium/chloride transporters), member 2	Normal
	SLC16A6	solute carrier family 16, member 6 (monocarboxylic acid transporter 7); similar to solute carrier family 16, member 6	Normal
	SLC38A8	solute carrier family 38, member 8	NA
	SLC39A7	solute carrier family 39 (zinc transporter), member 7	High
	SLC5A10	solute carrier family 5 (sodium/glucose cotransporter), member 10	Normal
	SLC5A11	solute carrier family 5 (sodium/glucose cotransporter), member 11	NA
	SLC5A7	solute carrier family 5 (choline transporter), member 7	NA
	SLC9B2	solute carrier family 9, subfamily B (NHA2, cation proton antiporter 2), member 2	NA
	SMAP2	small ArfGAP2	High
	SMCHD1	structural maintenance of chromosomes flexible hinge domain containing 1	High
	SNCAIP	synuclein, alpha interacting protein	Normal
	SNIP1	Smad nuclear interacting protein 1	Normal
	SNX10	sorting nexin 10	Normal
	SOAT2	sterol O-acyltransferase 2	Normal
	SORL1	sortilin-related receptor, L(DLR class) A repeats-containing	Normal
	SOX5	SRY (sex determining region Y)-box 5	NA
	SOX6	SRY (sex determining region Y)-box 6	Normal
	SP5	Sp5 transcription factor	NA
	SP7	Sp7 transcription factor	NA
	SP9	solute carrier family 29 (nucleoside transporters), member 3; Sp9 transcription factor homolog (mouse)	NA
	SPAG17	sperm associated antigen 17	NA
	SPATA17	spermatogenesis associated 17	High
	SPDEF	SAM pointed domain containing ets transcription factor	NA
	SPOCK1	sparc/osteonectin, cwcv and kazal-like domains proteoglycan (testican) 1	NA
	SPTA1	spectrin, alpha, erythrocytic 1 (elliptocytosis 2)	NA
	SRGAP2	SLIT-ROBO Rho GTPase activating protein 2	Normal
	SRPK2	SFRS protein kinase 2	Normal
	SSPO	SCO-spondin homolog (Bos taurus)	NA
	SSRP1	structure specific recognition protein 1	Normal
	ST6GAL2	ST6 beta-galactosamide alpha-2,6-sialyltranferase 2	NA
	STARD6	StAR-related lipid transfer (START) domain containing 6	Normal
	STK24	serine/threonine kinase 24 (STE20 homolog, yeast)	Low
	STT3B	STT3, subunit of the oligosaccharyltransferase complex, homolog B (S. cerevisiae)	Normal
	SUSD4	sushi domain containing 4	NA
	SVIL	supervillin	Normal
	SWAP70	SWAP switching B-cell complex 70kDa subunit	Normal
	SYN3	synapsin III	NA
	SYNJ1	synaptojanin 1	Normal
	TAGLN2	transgelin 2	Normal
	TBC1D5	TBC1 domain family, member 5	Normal
	TEAD1	TEA domain family member 1 (SV40 transcriptional enhancer factor)	Normal
	THSD7B	thrombospondin, type I, domain containing 7B	NA
	TLCD1	TLC domain containing 1	Normal
	TLK2	tousled-like kinase 2	Normal
	TLN1	talin 1	High
	TMCO4	transmembrane and coiled-coil domains 4	High
	TMEM184B	transmembrane protein 184B	Normal
	TMEM86A	transmembrane protein 86A	High
	TMF1	TATA element modulatory factor 1	Normal
	TMOD1	tropomodulin 1	High
	TMPRSS4	transmembrane protease, serine 4	Low
	TNFSF8	tumor necrosis factor (ligand) superfamily, member 8	Normal
	TPH1	tryptophan hydroxylase 1	NA
	TRAM2	translocation associated membrane protein 2	High
	TRAPPC10	trafficking protein particle complex 10	Low
	TRIO	triple functional domain (PTPRF interacting)	High
	TRMU	tRNA 5-methylaminomethyl-2-thiouridylate methyltransferase	Normal
	TTC17	tetratricopeptide repeat domain 17	High
	TTC3	tetratricopeptide repeat domain 3; tetratricopeptide repeat domain 3-like	Normal
	TTLL7	tubulin tyrosine ligase-like family, member 7	NA
	UAP1	UDP-N-acteylglucosamine pyrophosphorylase 1	Normal
	UBASH3A	similar to ubiquitin associated and SH3 domain containing, A; ubiquitin associated and SH3 domain containing, A	NA
	UBTF	upstream binding transcription factor, RNA polymerase I	High
	UCP3	uncoupling protein 3 (mitochondrial, proton carrier)	NA
	UGCG	UDP-glucose ceramide glucosyltransferase	Normal
	UHRF2	ubiquitin-like with PHD and ring finger domains 2	Normal
	UMODL1	uromodulin-like 1	NA
	UNC5C	unc-5 homolog C (C. elegans)	NA
	UNC93B1	unc-93 homolog B1 (C. elegans); unc-93 homolog B6 (C. elegans); unc-93 homolog B3 pseudogene (C. elegans); similar to unc-93 homolog B1 (C. elegans)	Low
	UNKL	unkempt homolog (Drosophila)-like	High
	UPF2	UPF2 regulator of nonsense transcripts homolog (yeast)	Normal
	USH2A	Usher syndrome 2A (autosomal recessive, mild)	NA
	UTP20	similar to Down-regulated in metastasis protein (Key-1A6 protein) (Novel nucleolar protein 73) (NNP73); UTP20, small subunit (SSU) processome component, homolog (yeast)	Normal
	UVRAG	UV radiation resistance associated gene	Normal
	VAC14	Vac14 homolog (S. cerevisiae)	High
	VANGL2	vang-like 2 (van gogh, Drosophila)	Low
	VASH2	vasohibin 2	Normal
	VEGFB	vascular endothelial growth factor B	Normal
	VIL1	villin 1	NA
	VPS41	vacuolar protein sorting 41 homolog (S. cerevisiae)	Low
	WDFY1	WD repeat and FYVE domain containing 1	Low
	WIZ	widely interspaced zinc finger motifs	High
	WNT11	wingless-type MMTV integration site family, member 11	Normal
	WWOX	WW domain containing oxidoreductase	Low
	ZDHHC21	zinc finger, DHHC-type containing 21	High
	ZIC2	Zic family member 2 (odd-paired homolog, Drosophila)	Low
	ZIC5	Zic family member 5 (odd-paired homolog, Drosophila)	NA
	ZNF142	zinc finger protein 142	Low
	ZNF219	zinc finger protein 219	Low
	ZNF385A	zinc finger protein 385A	Normal
	ZNF385D	zinc finger protein 385D	NA
	ZNF462	zinc finger protein 462	Low
	ZNF597	zinc finger protein 597	Normal
	ZNF618	zinc finger protein 618	Normal
571	ABCB9	ATP-binding cassette, sub-family B (MDR/TAP), member 9
	ABCG1	ATP-binding cassette, sub-family G (WHITE), member 1
	ABCG5	ATP-binding cassette, sub-family G (WHITE), member 5
	ABCG8	ATP-binding cassette, sub-family G (WHITE), member 8
	ABHD4	abhydrolase domain containing 4
	ABR	active BCR-related gene
	ACAP2	ArfGAP with coiled-coil, ankyrin repeat and PH domains 2
	ACOT6	acyl-CoA thioesterase 6
	ACOX3	acyl-Coenzyme A oxidase 3, pristanoyl
	ACSS3	acyl-CoA synthetase short-chain family member 3
	ACTL8	actin-like 8
	ADAMTS7	similar to hCG1991431; similar to COMPase; ADAM metallopeptidase with thrombospondin type 1 motif, 7
	ADAMTSL1	ADAMTS-like 1
	ADARB1	adenosine deaminase, RNA-specific, B1 (RED1 homolog rat)
	AKAP13	A kinase (PRKA) anchor protein 13
	AKAP2	A kinase (PRKA) anchor protein 2; paralemmin 2; PALM2-AKAP2 readthrough transcript
	AKAP6	A kinase (PRKA) anchor protein 6
	ANGPT2	angiopoietin 2
	ANK1	ankyrin 1, erythrocytic
	ANKRD42	ankyrin repeat domain 42
	ANO7	anoctamin 7
	AP3D1	adaptor-related protein complex 3, delta 1 subunit
	APBB2	amyloid beta (A4) precursor protein-binding, family B, member 2
	APPBP2	amyloid beta precursor protein (cytoplasmic tail) binding protein 2
	AQP8	aquaporin 8
	ARHGAP22	Rho GTPase activating protein 22
	ARHGEF3	Rho guanine nucleotide exchange factor (GEF) 3
	ARNT2	aryl-hydrocarbon receptor nuclear translocator 2
	ASH2L	ash2 (absent, small, or homeotic)-like (Drosophila)
	ASXL2	additional sex combs like 2 (Drosophila)
	ATP13A2	ATPase type 13A2
	ATP7B	ATPase, Cu++ transporting, beta polypeptide
	ATXN7L3	ataxin 7-like 3
	AVP	arginine vasopressin
	BACE1	beta-site APP-cleaving enzyme 1
	BAD	BCL2-associated agonist of cell death
	BCAS1	breast carcinoma amplified sequence 1
	BLMH	bleomycin hydrolase
	BTBD1	BTB (POZ) domain containing 1
	BUB1B	budding uninhibited by benzimidazoles 1 homolog beta (yeast)
	C16orf73	chromosome 16 open reading frame 73
	C18orf19	chromosome 18 open reading frame 19
	C18orf34	chromosome 18 open reading frame 34
	C2CD3	C2 calcium-dependent domain containing 3
	C3orf26	chromosome 3 open reading frame 26
	C5	complement component 5
	C5orf38	chromosome 5 open reading frame 38
	C6orf97	chromosome 6 open reading frame 97
	C9orf80	chromosome 9 open reading frame 80
	C9orf84	chromosome 9 open reading frame 84
	C9orf93	chromosome 9 open reading frame 93
	CACNA1S	calcium channel, voltage-dependent, L type, alpha 1S subunit
	CAMK2A	calcium/calmodulin-dependent protein kinase II alpha
	CARD9	caspase recruitment domain family, member 9
	CASP2	caspase 2, apoptosis-related cysteine peptidase
	CBX1	chromobox homolog 1 (HP1 beta homolog Drosophila )
	CCDC149	coiled-coil domain containing 149
	CCDC57	coiled-coil domain containing 57
	CCDC88A	coiled-coil domain containing 88A
	CCL13	chemokine (C-C motif) ligand 13
	CDK5RAP2	CDK5 regulatory subunit associated protein 2
	CDON	Cdon homolog (mouse)
	CHAT	choline acetyltransferase
	CLEC1A	C-type lectin domain family 1, member A
	CLEC2L	C-type lectin domain family 2, member L
	CNST	chromosome 1 open reading frame 71
	CNTNAP5	contactin associated protein-like 5
	CNTRL	centriolin
	COG7	component of oligomeric golgi complex 7
	COL23A1	collagen, type XXIII, alpha 1
	CPPED1	calcineurin-like phosphoesterase domain containing 1
	CPSF3	cleavage and polyadenylation specific factor 3, 73kDa
	CSMD1	CUB and Sushi multiple domains 1
	CSTB	cystatin B (stefin B)
	CYP1A1	cytochrome P450, family 1, subfamily A, polypeptide 1
	CYP27C1	cytochrome P450, family 27, subfamily C, polypeptide 1
	DCAF10	WD repeat domain 32
	DEPDC7	DEP domain containing 7
	DGAT2	diacylglycerol O-acyltransferase homolog 2 (mouse)
	DGCR14	DiGeorge syndrome critical region gene 14
	DGKI	diacylglycerol kinase, iota
	DHX35	DEAH (Asp-Glu-Ala-His) box polypeptide 35
	DHX36	DEAH (Asp-Glu-Ala-His) box polypeptide 36
	DLG2	discs, large homolog 2 (Drosophila)
	DLGAP3	discs, large (Drosophila) homolog-associated protein 3
	DNAJC25	DnaJ (Hsp40) homolog, subfamily C , member 25; guanine nucleotide binding protein (G protein), gamma 10; DNAJC25-GNG10 readthrough transcript
	DNAJC25-GNG10	DnaJ (Hsp40) homolog, subfamily C , member 25; guanine nucleotide binding protein (G protein), gamma 10; DNAJC25-GNG10 readthrough transcript
	DNLZ	DNL-type zinc finger
	DPP6	dipeptidyl-peptidase 6
	DTHD1	FLJ16686 protein
	DTNBP1	dystrobrevin binding protein 1
	EDIL3	EGF-like repeats and discoidin I-like domains 3
	EEFSEC	eukaryotic elongation factor, selenocysteine-tRNA-specific
	EN2	engrailed homeobox 2
	ENGASE	endo-beta-N-acetylglucosaminidase
	EPB41L4A	erythrocyte membrane protein band 4.1 like 4A
	EPHB6	EPH receptor B6
	FAM178B	family with sequence similarity 178, member B
	FAM190B	KIAA1128
	FAM207A	family with sequence similarity 207, member A
	FAM76B	family with sequence similarity 76, member B
	FANK1	fibronectin type III and ankyrin repeat domains 1
	FBLN2	fibulin 2
	FBN3	fibrillin 3
	FBP2	fructose-1,6-bisphosphatase 2
	FBXL19	F-box and leucine-rich repeat protein 19
	FER1L5	fer-1-like 5 (C. elegans)
	FKTN	fukutin
	FOLR1	folate receptor 1 (adult)
	FOXF1	forkhead box F1
	FRMD3	FERM domain containing 3
	GAD1	glutamate decarboxylase 1 (brain, 67kDa)
	GMPR	guanosine monophosphate reductase
	GPR124	G protein-coupled receptor 124
	GPRC5B	G protein-coupled receptor, family C, group 5, member B
	GPSM1	G-protein signaling modulator 1 (AGS3-like, C. elegans)
	GRHPR	glyoxylate reductase/hydroxypyruvate reductase
	GRIN3A	glutamate receptor, ionotropic, N-methyl-D-aspartate 3A
	GRM4	glutamate receptor, metabotropic 4
	GTDC1	glycosyltransferase-like domain containing 1
	HAGH	hydroxyacylglutathione hydrolase
	HELT	HES/HEY-like transcription factor
	HERC6	hect domain and RLD 6
	HMGN1	high-mobility group nucleosome binding domain 1
	HOXD3	homeobox D3
	HSD17B8	hydroxysteroid (17-beta) dehydrogenase 8
	HSPG2	heparan sulfate proteoglycan 2
	HTRA3	HtrA serine peptidase 3
	IAH1	isoamyl acetate-hydrolyzing esterase 1 homolog (S. cerevisiae)
	IGDCC3	immunoglobulin superfamily, DCC subclass, member 3
	ILF3	interleukin enhancer binding factor 3, 90kDa
	INO80	INO80 homolog (S. cerevisiae)
	INTU	inturned planar cell polarity effector homolog (Drosophila)
	IRF8	interferon regulatory factor 8
	IRX2	iroquois homeobox 2
	ITGA11	integrin, alpha 11
	ITGA9	integrin, alpha 9
	ITGAE	integrin, alpha E (antigen CD103, human mucosal lymphocyte antigen 1; alpha polypeptide)
	ITGB2	integrin, beta 2 (complement component 3 receptor 3 and 4 subunit)
	ITGBL1	integrin, beta-like 1 (with EGF-like repeat domains)
	KCNC1	potassium voltage-gated channel, Shaw-related subfamily, member 1
	KCNH8	potassium voltage-gated channel, subfamily H (eag-related), member 8
	KCNIP4	Kv channel interacting protein 4
	KDM2A	lysine (K)-specific demethylase 2A
	KLRB1	killer cell lectin-like receptor subfamily B, member 1
	KRT7	keratin 7
	KRT82	keratin 82
	L3MBTL3	l(3)mbt-like 3 (Drosophila)
	LEKR1	leucine, glutamate and lysine rich 1
	LIFR	leukemia inhibitory factor receptor alpha
	LIMD1	LIM domains containing 1
	LMF1	lipase maturation factor 1
	LMNA	lamin A/C
	LONP1	lon peptidase 1, mitochondrial
	LPIN1	lipin 1
	LUZP2	leucine zipper protein 2
	MAPT	microtubule-associated protein tau
	MARCH4	membrane-associated ring finger (C3HC4) 4
	MARCO	macrophage receptor with collagenous structure
	MCM6	minichromosome maintenance complex component 6
	MIA3	melanoma inhibitory activity family, member 3
	MITD1	MIT, microtubule interacting and transport, domain containing 1
	MLF1IP	MLF1 interacting protein
	MLLT1	myeloid/lymphoid or mixed-lineage leukemia (trithorax homolog, Drosophila); translocated to, 1
	MOSC1	MOCO sulphurase C-terminal domain containing 1
	MREG	melanoregulin
	MTAP	methylthioadenosine phosphorylase
	MX2	myxovirus (influenza virus) resistance 2 (mouse)
	MYO10	myosin X
	MYO1B	myosin IB
	MYO7B	myosin VIIB
	MYOD1	myogenic differentiation 1
	MYOM3	myomesin family, member 3
	NAPB	N-ethylmaleimide-sensitive factor attachment protein, beta
	NAT8L	N-acetyltransferase 8-like (GCN5-related, putative)
	NBAS	neuroblastoma amplified sequence
	NDUFB2	NADH dehydrogenase (ubiquinone) 1 beta subcomplex, 2, 8kDa
	NEUROG1	neurogenin 1
	NFYC	nuclear transcription factor Y, gamma
	NLRC5	NLR family, CARD domain containing 5
	NR3C1	nuclear receptor subfamily 3, group C, member 1 (glucocorticoid receptor)
	NRXN2	neurexin 2
	NUMBL	numb homolog (Drosophila)-like
	OAS3	2'-5'-oligoadenylate synthetase 3, 100kDa
	ODZ4	odz, odd Oz/ten-m homolog 4 (Drosophila)
	OXT	oxytocin, prepropeptide
	PALM2-AKAP2	A kinase (PRKA) anchor protein 2; paralemmin 2; PALM2-AKAP2 readthrough transcript
	PAMR1	peptidase domain containing associated with muscle regeneration 1
	PARP3	poly (ADP-ribose) polymerase family, member 3
	PAX3	paired box 3
	PCCA	propionyl Coenzyme A carboxylase, alpha polypeptide
	PCSK5	proprotein convertase subtilisin/kexin type 5
	PDCD4	programmed cell death 4 (neoplastic transformation inhibitor)
	PDE9A	phosphodiesterase 9A
	PDZD8	PDZ domain containing 8
	PIKFYVE	phosphoinositide kinase, FYVE finger containing
	PLCB3	phospholipase C, beta 3 (phosphatidylinositol-specific)
	PNPLA6	patatin-like phospholipase domain containing 6
	POLN	polymerase (DNA directed) nu
	PPAPDC1A	phosphatidic acid phosphatase type 2 domain containing 1A
	PPFIBP1	PTPRF interacting protein, binding protein 1 (liprin beta 1)
	PRPF38B	PRP38 pre-mRNA processing factor 38 (yeast) domain containing B
	PRSS1	protease, serine, 1 (trypsin 1); trypsinogen C
	PRSS2	protease, serine, 2 (trypsin 2)
	PRSS3	protease, serine, 3
	PTPRD	protein tyrosine phosphatase, receptor type, D
	PTPRG	protein tyrosine phosphatase, receptor type, G
	PWP2	PWP2 periodic tryptophan protein homolog (yeast)
	PXK	PX domain containing serine/threonine kinase
	RALBP1	hypothetical LOC100129773; ralA binding protein 1
	RANBP3	RAN binding protein 3
	RBFOX2	RNA binding protein, fox-1 homolog (C. elegans) 2
	RBFOX3	RNA binding protein, fox-1 homolog (C. elegans) 3
	RBM19	RNA binding motif protein 19
	RFX2	regulatory factor X, 2 (influences HLA class II expression)
	RFX4	regulatory factor X, 4 (influences HLA class II expression)
	RGL1	ral guanine nucleotide dissociation stimulator-like 1
	RGMA	RGM domain family, member A
	RGS10	regulator of G-protein signaling 10
	RGS12	regulator of G-protein signaling 12
	RING1	ring finger protein 1
	RND3	Rho family GTPase 3
	RNF103-VPS24	RNF103-VPS24 readthrough
	RNF216	ring finger protein 216
	RRP9	ribosomal RNA processing 9, small subunit (SSU) processome component, homolog (yeast)
	RSPH1	radial spoke head 1 homolog (Chlamydomonas)
	RXRB	retinoid X receptor, beta
	SAP30BP	SAP30 binding protein
	SCUBE1	signal peptide, CUB domain, EGF-like 1
	SEC14L2	SEC14-like 2 (S. cerevisiae)
	SEC22B	SEC22 vesicle trafficking protein homolog B (S. cerevisiae)
	SEC24B	SEC24 family, member B (S. cerevisiae)
	SEC61A1	Sec61 alpha 1 subunit (S. cerevisiae)
	SEC61B	Sec61 beta subunit
	SEMA4A	sema domain, immunoglobulin domain (Ig), transmembrane domain (TM) and short cytoplasmic domain, (semaphorin) 4A
	SERGEF	secretion regulating guanine nucleotide exchange factor
	SEZ6L	seizure related 6 homolog (mouse)-like
	SH2D2A	SH2 domain protein 2A
	SH3BGR	SH3 domain binding glutamic acid-rich protein
	SH3GL2	SH3-domain GRB2-like 2
	SHISA5	shisa homolog 5 (Xenopus laevis)
	SIAH3	seven in absentia homolog 3 (Drosophila)
	SIM2	single-minded homolog 2 (Drosophila)
	SIX4	SIX homeobox 4
	SLC15A3	solute carrier family 15, member 3
	SLC25A12	solute carrier family 25 (mitochondrial carrier, Aralar), member 12
	SLC25A24	solute carrier family 25 (mitochondrial carrier; phosphate carrier), member 24
	SLC2A9	solute carrier family 2 (facilitated glucose transporter), member 9
	SLC36A2	solute carrier family 36 (proton/amino acid symporter), member 2
	SLC38A8	solute carrier family 38, member 8
	SLC39A7	solute carrier family 39 (zinc transporter), member 7
	SLC5A11	solute carrier family 5 (sodium/glucose cotransporter), member 11
	SMAP2	small ArfGAP2
	SMCHD1	structural maintenance of chromosomes flexible hinge domain containing 1
	SP5	Sp5 transcription factor
	SP7	Sp7 transcription factor
	SPIRE1	spire homolog 1 (Drosophila)
	SPO11	SPO11 meiotic protein covalently bound to DSB homolog (S. cerevisiae)
	SRPK2	SFRS protein kinase 2
	STAR	steroidogenic acute regulatory protein
	STIM1	stromal interaction molecule 1
	STK10	serine/threonine kinase 10
	SUMF1	sulfatase modifying factor 1
	SVIL	supervillin
	TBC1D9B	TBC1 domain family, member 9B (with GRAM domain)
	TCF7	transcription factor 7 (T-cell specific, HMG-box)
	TJP3	tight junction protein 3 (zona occludens 3)
	TKT	transketolase
	TLK2	tousled-like kinase 2
	TMCO4	transmembrane and coiled-coil domains 4
	TMEM132A	transmembrane protein 132A
	TMEM184B	transmembrane protein 184B
	TMEM236	transmembrane protein 236
	TNKS	tankyrase, TRF1-interacting ankyrin-related ADP-ribose polymerase
	TNPO1	transportin 1
	TRAPPC10	trafficking protein particle complex 10
	TRAPPC3	trafficking protein particle complex 3
	TRIM2	tripartite motif-containing 2
	TRPV6	transient receptor potential cation channel, subfamily V, member 6
	TTC27	tetratricopeptide repeat domain 27
	TTC3	tetratricopeptide repeat domain 3; tetratricopeptide repeat domain 3-like
	TTLL7	tubulin tyrosine ligase-like family, member 7
	UBASH3A	similar to ubiquitin associated and SH3 domain containing, A; ubiquitin associated and SH3 domain containing, A
	UBR3	ubiquitin protein ligase E3 component n-recognin 3 (putative)
	UBTF	upstream binding transcription factor, RNA polymerase I
	UCP3	uncoupling protein 3 (mitochondrial, proton carrier)
	UGCG	UDP-glucose ceramide glucosyltransferase
	UGGT1	UDP-glucose ceramide glucosyltransferase-like 1
	UHRF2	ubiquitin-like with PHD and ring finger domains 2
	ULK1	unc-51-like kinase 1 (C. elegans)
	ULK4	unc-51-like kinase 4 (C. elegans)
	UMOD	uromodulin
	UMODL1	uromodulin-like 1
	UNC5D	unc-5 homolog D (C. elegans)
	UPF2	UPF2 regulator of nonsense transcripts homolog (yeast)
	UQCRC1	ubiquinol-cytochrome c reductase core protein I
	VIPR2	vasoactive intestinal peptide receptor 2
	VPS24	vacuolar protein sorting 24 homolog (S. cerevisiae); ring finger protein 103
	WBSCR17	Williams-Beuren syndrome chromosome region 17
	WNT3A	wingless-type MMTV integration site family, member 3A
	XYLT1	xylosyltransferase I
	ZC3H4	zinc finger CCCH-type containing 4
	ZNF143	zinc finger protein 143
	ZNF597	zinc finger protein 597
251	ACOT6	acyl-CoA thioesterase 6	Normal
	ANO2	anoctamin 2	Normal
	ARHGEF10L	Rho guanine nucleotide exchange factor (GEF) 10-like	Normal
	ATXN7L3	ataxin 7-like 3	High
	CACNA1S	calcium channel, voltage-dependent, L type, alpha 1S subunit	Normal
	CEP89	centrosomal protein 89kDa	Normal
	CYP1A1	cytochrome P450, family 1, subfamily A, polypeptide 1	NA
	DGCR14	DiGeorge syndrome critical region gene 14	Low
	EMID2	EMI domain containing 2	NA
	FOLR1	folate receptor 1 (adult)	NA
	HSD17B8	hydroxysteroid (17-beta) dehydrogenase 8	Normal
	HSPG2	heparan sulfate proteoglycan 2	Normal
	ILF3	interleukin enhancer binding factor 3, 90kDa	Normal
	ITGB2	integrin, beta 2 (complement component 3 receptor 3 and 4 subunit)	High
	KCNC1	potassium voltage-gated channel, Shaw-related subfamily, member 1	NA
	KHDRBS3	KH domain containing, RNA binding, signal transduction associated 3	Normal
	LMNA	lamin A/C	Normal
	MARCH4	membrane-associated ring finger (C3HC4) 4	NA
	MYOD1	myogenic differentiation 1	NA
	NAPB	N-ethylmaleimide-sensitive factor attachment protein, beta	Normal
	NEK8	NIMA (never in mitosis gene a)- related kinase 8	Normal
	NLRC5	NLR family, CARD domain containing 5	Normal
	OBSCN	obscurin, cytoskeletal calmodulin and titin-interacting RhoGEF	Normal
	OXA1L	oxidase (cytochrome c) assembly 1-like	Normal
	PAX3	paired box 3	NA
	PDCD4	programmed cell death 4 (neoplastic transformation inhibitor)	Normal
	RBM19	RNA binding motif protein 19	Normal
	RIMS3	regulating synaptic membrane exocytosis 3	NA
	RING1	ring finger protein 1	Normal
	RNF149	ring finger protein 149	Normal
	RNF216	ring finger protein 216	Normal
	RPL23A	ribosomal protein L23a pseudogene 63; ribosomal protein L23a pseudogene 75; ribosomal protein L23a pseudogene 37; ribosomal protein L23a pseudogene 65; ribosomal protein L23a pseudogene 43; ribosomal protein L23a pseudogene 44; ribosomal protein L23a	Normal
	RXRB	retinoid X receptor, beta	Normal
	SEMA4A	sema domain, immunoglobulin domain (Ig), transmembrane domain (TM) and short cytoplasmic domain, (semaphorin) 4A	Low
	SERGEF	secretion regulating guanine nucleotide exchange factor	Normal
	SH3BGR	SH3 domain binding glutamic acid-rich protein	Low
	SLC39A7	solute carrier family 39 (zinc transporter), member 7	High
	SLC7A7	solute carrier family 7 (cationic amino acid transporter, y+ system), member 7	Normal
	SMCHD1	structural maintenance of chromosomes flexible hinge domain containing 1	Normal
	SPIRE1	spire homolog 1 (Drosophila)	Normal
	TLCD1	TLC domain containing 1	Normal
	TMCO4	transmembrane and coiled-coil domains 4	Normal
	TRIM11	tripartite motif-containing 11	Normal
	UBTF	upstream binding transcription factor, RNA polymerase I	Normal
	UPF2	UPF2 regulator of nonsense transcripts homolog (yeast)	Normal
573	ARHGAP27	Rho GTPase activating protein 27
	PLEKHM1	pleckstrin homology domain containing, family M (with RUN domain) member 1
	VPS13D	vacuolar protein sorting 13 homolog D (S. cerevisiae)
419	ACAP2	ArfGAP with coiled-coil, ankyrin repeat and PH domains 2
	ACOT6	acyl-CoA thioesterase 6
	ADARB2	adenosine deaminase, RNA-specific, B2 (RED2 homolog rat)
	ARHGAP35	Rho GTPase activating protein 35
	ARNT2	aryl-hydrocarbon receptor nuclear translocator 2
	ASXL2	additional sex combs like 2 (Drosophila)
	BAZ1B	bromodomain adjacent to zinc finger domain, 1B
	BCAS3	breast carcinoma amplified sequence 3
	BCL2L14	BCL2-like 14 (apoptosis facilitator)
	BEST1	bestrophin 1
	BRMS1L	breast cancer metastasis-suppressor 1-like
	C16orf73	chromosome 16 open reading frame 73
	C1orf135	chromosome 1 open reading frame 135
	C9orf93	chromosome 9 open reading frame 93
	CACNA1S	calcium channel, voltage-dependent, L type, alpha 1S subunit
	CARD9	caspase recruitment domain family, member 9
	CCDC149	coiled-coil domain containing 149
	CD276	CD276 molecule
	CDH23	cadherin-like 23
	CDON	Cdon homolog (mouse)
	CEP63	centrosomal protein 63kDa
	CEP89	centrosomal protein 89kDa
	CLCN6	chloride channel 6
	CLEC4A	C-type lectin domain family 4, member A
	CLEC4C	C-type lectin domain family 4, member C
	CLEC6A	C-type lectin domain family 6, member A
	CLMN	calmin (calponin-like, transmembrane)
	COG7	component of oligomeric golgi complex 7
	COL25A1	collagen, type XXV, alpha 1
	CPSF3	cleavage and polyadenylation specific factor 3, 73kDa
	CSNK2A2	casein kinase 2, alpha prime polypeptide
	CYP1A1	cytochrome P450, family 1, subfamily A, polypeptide 1
	DGCR14	DiGeorge syndrome critical region gene 14
	DNAH8	dynein, axonemal, heavy chain 8
	DNLZ	DNL-type zinc finger
	EDIL3	EGF-like repeats and discoidin I-like domains 3
	EEFSEC	eukaryotic elongation factor, selenocysteine-tRNA-specific
	EMID2	EMI domain containing 2
	EPB41L5	erythrocyte membrane protein band 4.1 like 5
	FABP2	fatty acid binding protein 2, intestinal
	FTH1	ferritin, heavy polypeptide 1; ferritin, heavy polypeptide-like 16; similar to ferritin, heavy polypeptide 1; ferritin, heavy polypeptide-like 3 pseudogene
	FUS	fusion (involved in t(12;16) in malignant liposarcoma)
	GPSM1	G-protein signaling modulator 1 (AGS3-like, C. elegans)
	GREB1	GREB1 protein
	GSTCD	glutathione S-transferase, C-terminal domain containing
	HADHB	hydroxyacyl-Coenzyme A dehydrogenase/3-ketoacyl-Coenzyme A thiolase/enoyl-Coenzyme A hydratase (trifunctional protein), beta subunit
	HDAC1	histone deacetylase 1
	HERC6	hect domain and RLD 6
	HNRPLL	heterogeneous nuclear ribonucleoprotein L-like
	HOXD3	homeobox D3
[truncated: 733 more rows]

## Sheet: Table S1G-Dog-GISTIC
Table S1G. Recurrently amplified/deleted genes identified by GISTIC in canine HNSCCs at FDR<=0.2
Dog GISTIC Amp	Gene symbol	Gene name
	AASDH	aminoadipate-semialdehyde dehydrogenase
	ABRA	actin-binding Rho activating protein
	ADAM2	ADAM metallopeptidase domain 2
	ADAMTS3	ADAM metallopeptidase with thrombospondin type 1 motif, 3
	ADCY2	adenylate cyclase 2 (brain)
	ADCY8	adenylate cyclase 8 (brain)
	AFM	afamin
	AFP	alpha-fetoprotein
	AGPHD1	aminoglycoside phosphotransferase domain containing 1
	ALB	albumin
	AMBN	ameloblastin (enamel matrix protein)
	ANGPT1	angiopoietin 1
	ANKRD17	ankyrin repeat domain 17
	ANKRD46	ankyrin repeat domain 46
	ANO2	anoctamin 2
	ANXA13	annexin A13
	AOAH	acyloxyacyl hydrolase (neutrophil)
	APIP	APAF1 interacting protein; similar to APAF1 interacting protein
	APIP	APAF1 interacting protein; similar to APAF1 interacting protein
	AREG	amphiregulin; amphiregulin B
	AREG	amphiregulin; amphiregulin B
	ARHGAP18	Rho GTPase activating protein 18
	ARID5B	AT rich interactive domain 5B (MRF1-like)
	ASAP1	ArfGAP with SH3 domain, ankyrin repeat and PH domain 1
	ASB4	ankyrin repeat and SOCS box-containing 4
	ATAD2	ATPase family, AAA domain containing 2
	ATP10D	ATPase, class V, type 10D
	ATP6V1C1	ATPase, H+ transporting, lysosomal 42kDa, V1 subunit C1
	ATP8A1	ATPase, aminophospholipid transporter (APLT), class I, type 8A, member 1
	AZIN1	antizyme inhibitor 1
	B4GALT5	UDP-Gal:betaGlcNAc beta 1,4- galactosyltransferase, polypeptide 5
	BAI1	brain-specific angiogenesis inhibitor 1
	BATF	basic leucine zipper transcription factor, ATF-like
	BCL11B	B-cell CLL/lymphoma 11B (zinc finger protein)
	BEND4	BEN domain containing 4
	BOP1	block of proliferation 1
	C10orf54	chromosome 10 open reading frame 54
	C7orf63	chromosome 7 open reading frame 63
	C8orf33	chromosome 8 open reading frame 33
	C8orf34	chromosome 8 open reading frame 34
	C8orf76	chromosome 8 open reading frame 76
	CADPS2	Ca++-dependent secretion activator 2
	CALB1	calbindin 1, 28kDa
	CCDC132	coiled-coil domain containing 132
	CCDC147	coiled-coil domain containing 147
	CCDC166	coiled-coil domain containing 166
	CCKBR	cholecystokinin B receptor
	CCNE1	cyclin E1
	CD44	CD44 molecule (Indian blood group)
	CDK6	cyclin-dependent kinase 6
	CENPC1	centromere protein C 1
	CEP135	centrosomal protein 135kDa
	CHEK2	protein kinase CHK2-like; CHK2 checkpoint homolog (S. pombe); similar to hCG1983233
	CHEK2	protein kinase CHK2-like; CHK2 checkpoint homolog (S. pombe); similar to hCG1983233
	CHEK2	protein kinase CHK2-like; CHK2 checkpoint homolog (S. pombe); similar to hCG1983233
	CHIC2	cysteine-rich hydrophobic domain 2
	CHRNA5	cholinergic receptor, nicotinic, alpha 5
	CLOCK	clock homolog (mouse)
	CNGA1	cyclic nucleotide gated channel alpha 1
	COL12A1	collagen, type XII, alpha 1
	COL14A1	collagen, type XIV, alpha 1
	COL21A1	collagen, type XXI, alpha 1
	COL22A1	collagen, type XXII, alpha 1
	COL28A1	collagen, type XXVIII, alpha 1
	COMMD8	COMM domain containing 8
	CORIN	corin, serine peptidase
	CRAT	carnitine acetyltransferase
	CSMD3	CUB and Sushi multiple domains 3
	CSN2	casein beta
	CSN3	casein kappa
	CTHRC1	collagen triple helix repeat containing 1
	CWH43	hypothetical protein FLJ21511
	CYP11B1	cytochrome P450, family 11, subfamily B, polypeptide 1
	CYP11B2	cytochrome P450, family 11, subfamily B, polypeptide 2
	DAAM1	dishevelled associated activator of morphogenesis 1
	DAPL1	death associated protein-like 1
	DCAF13	WD repeats and SOF1 domain containing
	DCK	deoxycytidine kinase
	DCUN1D4	DCN1, defective in cullin neddylation 1, domain containing 4 (S. cerevisiae)
	DDR2	discoidin domain receptor tyrosine kinase 2
	DDX59	DEAD (Asp-Glu-Ala-Asp) box polypeptide 59
	DENND3	DENN/MADD domain containing 3
	DEPTOR	DEP domain containing MTOR-interacting protein
	DERL1	Der1-like domain family, member 1
	DGKG	diacylglycerol kinase, gamma 90kDa
	DLGAP5	discs, large (Drosophila) homolog-associated protein 5
	DOCK5	dedicator of cytokinesis 5
	DOCK9	dedicator of cytokinesis 9
	DOLPP1	dolichyl pyrophosphate phosphatase 1
	DPYS	dihydropyrimidinase
	DSCC1	defective in sister chromatid cohesion 1 homolog (S. cerevisiae)
	DTHD1	FLJ16686 protein
	DYNC1I1	dynein, cytoplasmic 1, intermediate chain 1
	E2F3	E2F transcription factor 3
	EEF1D	eukaryotic translation elongation factor 1 delta (guanine nucleotide exchange protein)
	EFCAB11	EF-hand calcium binding domain 11
	EFR3A	EFR3 homolog A (S. cerevisiae)
	EIF3E	eukaryotic translation initiation factor 3, subunit E
	EIF3H	eukaryotic translation initiation factor 3, subunit H
	ENAM	enamelin
	ENPP2	ectonucleotide pyrophosphatase/phosphodiesterase 2
	ENY2	enhancer of yellow 2 homolog (Drosophila)
	EPHA5	EPH receptor A5
	EPHB1	EPH receptor B1
	ETV1	ets variant 1
	EXOC1	exocyst complex component 1
	EXOSC4	exosome component 4
	EXT1	exostoses (multiple) 1
	FAM135B	family with sequence similarity 135, member B
	FAM203A	family with sequence similarity 203, member A
	FAM49B	family with sequence similarity 49, member B
	FAM83A	family with sequence similarity 83, member A
	FAM91A1	family with sequence similarity 91, member A1
	FBXL4	F-box and leucine-rich repeat protein 4
	FBXO32	F-box protein 32
	FBXO43	F-box protein 43
	FER1L6	fer-1-like 6 (C. elegans)
	FIP1L1	FIP1 like 1 (S. cerevisiae)
	FRYL	FRY-like
	FZD1	frizzled homolog 1 (Drosophila)
	FZD6	frizzled homolog 6 (Drosophila)
	GABRA2	gamma-aminobutyric acid (GABA) A receptor, alpha 2
	GABRA4	gamma-aminobutyric acid (GABA) A receptor, alpha 4
	GABRB1	gamma-aminobutyric acid (GABA) A receptor, beta 1
	GLI4	GLI family zinc finger 4
	GLTP	glycolipid transfer protein; glycolipid transfer protein pseudogene 1
	GLTP	glycolipid transfer protein; glycolipid transfer protein pseudogene 1
	GPAA1	glycosylphosphatidylinositol anchor attachment protein 1 homolog (yeast)
	GRHL2	grainyhead-like 2 (Drosophila)
	GRINA	glutamate receptor, ionotropic, N-methyl D-aspartate-associated protein 1 (glutamate binding)
	GRSF1	G-rich RNA sequence binding factor 1
	GSDMC	gasdermin C
	GSDMD	gasdermin D
	HAS2	hyaluronan synthase 2
	HDAC9	histone deacetylase 9
	HHLA1	HERV-H LTR-associating 1
	HRSP12	heat-responsive protein 12
	ICA1	islet cell autoantigen 1, 69kDa
	IGFBP7	insulin-like growth factor binding protein 7
	IGJ	immunoglobulin J polypeptide, linker protein for immunoglobulin alpha and mu polypeptides
	IL12RB2	interleukin 12 receptor, beta 2
	IP6K3	inositol hexakisphosphate kinase 3
	IREB2	iron-responsive element binding protein 2
	ITPK1	inositol 1,3,4-triphosphate 5/6 kinase
	JRK	jerky homolog (mouse)
	KCNH5	potassium voltage-gated channel, subfamily H (eag-related), member 5
	KCNQ3	potassium voltage-gated channel, KQT-like subfamily, member 3
	KDR	kinase insert domain receptor (a type III receptor tyrosine kinase)
	KHDRBS3	KH domain containing, RNA binding, signal transduction associated 3
	KIAA0146	KIAA0146
	KIAA0196	KIAA0196
	KIAA0391	KIAA0391
	KIAA1211	KIAA1211
	KIT	similar to Mast/stem cell growth factor receptor precursor (SCFR) (Proto-oncogene tyrosine-protein kinase Kit) (c-kit) (CD117 antigen); v-kit Hardy-Zuckerman 4 feline sarcoma viral oncogene homolog
	KIT	similar to Mast/stem cell growth factor receptor precursor (SCFR) (Proto-oncogene tyrosine-protein kinase Kit) (c-kit) (CD117 antigen); v-kit Hardy-Zuckerman 4 feline sarcoma viral oncogene homolog
	KIT	similar to Mast/stem cell growth factor receptor precursor (SCFR) (Proto-oncogene tyrosine-protein kinase Kit) (c-kit) (CD117 antigen); v-kit Hardy-Zuckerman 4 feline sarcoma viral oncogene homolog
	KLF10	Kruppel-like factor 10
	KRIT1	KRIT1, ankyrin repeat containing
	LGALS3	lectin, galactoside-binding, soluble, 3
	LIF	leukemia inhibitory factor (cholinergic differentiation factor)
	LIMCH1	LIM and calponin homology domains 1
	LIPA	lipase A, lysosomal acid, cholesterol esterase
	LNX1	ligand of numb-protein X 1
	LPHN3	latrophilin 3
	LRIG3	leucine-rich repeats and immunoglobulin-like domains 3
	LRP12	low density lipoprotein-related protein 12
	LRRC6	leucine rich repeat containing 6
	LRRC66	leucine rich repeat containing 66
	LYPD2	LY6/PLAUR domain containing 2
	MACROD2	MACRO domain containing 2
	MAL2	mal, T-cell differentiation protein 2
	MAP1LC3B	microtubule-associated protein 1 light chain 3 beta
	MAP1LC3B2	microtubule-associated protein 1 light chain 3 beta 2
	MATN2	matrilin 2
	MBIP	MAP3K12 binding inhibitory protein 1
	MCM9	minichromosome maintenance complex component 9
	MED1	mediator complex subunit 1
	MIF4GD	MIF4G domain containing
	MIOS	missing oocyte, meiosis regulator, homolog (Drosophila)
	MOV10L1	Mov10l1, Moloney leukemia virus 10-like 1, homolog (mouse)
	MRPL13	mitochondrial ribosomal protein L13
	MRPS7	mitochondrial ribosomal protein S7
	MTBP	Mdm2, transformed 3T3 cell double minute 2, p53 binding protein (mouse) binding protein, 104kDa
	MTHFD2L	methylenetetrahydrofolate dehydrogenase (NADP+ dependent) 2-like
	MTMR12	myotubularin related protein 12
	MTSS1	metastasis suppressor 1
	MYC	v-myc myelocytomatosis viral oncogene homolog (avian)
	MYH14	myosin, heavy chain 14
	MYO3A	myosin IIIA
	MYO7B	myosin VIIB
	NAPRT1	nicotinate phosphoribosyltransferase domain containing 1
	NCALD	neurocalcin delta
	NCAPG2	non-SMC condensin II complex, subunit G2
	NDRG1	N-myc downstream regulated 1
	NEK6	NIMA (never in mitosis gene a)-related kinase 6
	NFXL1	nuclear transcription factor, X-box binding-like 1
	NIPAL1	NIPA-like domain containing 1
	NIPAL2	NIPA-like domain containing 2
	NMU	neuromedin U
	NOD1	nucleotide-binding oligomerization domain containing 1
	NOV	nephroblastoma overexpressed gene
	NPAS3	neuronal PAS domain protein 3
	NPM1	nucleophosmin 1 (nucleolar phosphoprotein B23, numatrin) pseudogene 21; hypothetical LOC100131044; similar to nucleophosmin 1; nucleophosmin (nucleolar phosphoprotein B23, numatrin)
	NPM1	nucleophosmin 1 (nucleolar phosphoprotein B23, numatrin) pseudogene 21; hypothetical LOC100131044; similar to nucleophosmin 1; nucleophosmin (nucleolar phosphoprotein B23, numatrin)
	NPM1	nucleophosmin 1 (nucleolar phosphoprotein B23, numatrin) pseudogene 21; hypothetical LOC100131044; similar to nucleophosmin 1; nucleophosmin (nucleolar phosphoprotein B23, numatrin)
	NPM1	nucleophosmin 1 (nucleolar phosphoprotein B23, numatrin) pseudogene 21; hypothetical LOC100131044; similar to nucleophosmin 1; nucleophosmin (nucleolar phosphoprotein B23, numatrin)
	NPM1	nucleophosmin 1 (nucleolar phosphoprotein B23, numatrin) pseudogene 21; hypothetical LOC100131044; similar to nucleophosmin 1; nucleophosmin (nucleolar phosphoprotein B23, numatrin)
	NPM1	nucleophosmin 1 (nucleolar phosphoprotein B23, numatrin) pseudogene 21; hypothetical LOC100131044; similar to nucleophosmin 1; nucleophosmin (nucleolar phosphoprotein B23, numatrin)
	NPM1	nucleophosmin 1 (nucleolar phosphoprotein B23, numatrin) pseudogene 21; hypothetical LOC100131044; similar to nucleophosmin 1; nucleophosmin (nucleolar phosphoprotein B23, numatrin)
	NRBP2	nuclear receptor binding protein 2
	NSMCE2	non-SMC element 2, MMS21 homolog (S. cerevisiae)
	OC90	otoconin 90
	OCIAD1	OCIA domain containing 1
	OCIAD2	OCIA domain containing 2
	ODAM	odontogenic, ameloblast asssociated
	OSR2	odd-skipped related 2 (Drosophila)
	OXR1	oxidation resistance 1
	PABPC1	poly(A) binding protein, cytoplasmic pseudogene 5; poly(A) binding protein, cytoplasmic 1
	PABPC1	poly(A) binding protein, cytoplasmic pseudogene 5; poly(A) binding protein, cytoplasmic 1
	PABPC3	poly(A) binding protein, cytoplasmic 3
	PACS2	phosphofurin acidic cluster sorting protein 2
	PAICS	phosphoribosylaminoimidazole carboxylase, phosphoribosylaminoimidazole succinocarboxamide synthetase
	PAMR1	peptidase domain containing associated with muscle regeneration 1
	PCSK2	proprotein convertase subtilisin/kexin type 2
	PDCL2	similar to hCG2040277; phosducin-like 2
	PDCL2	similar to hCG2040277; phosducin-like 2
	PDE11A	phosphodiesterase 11A
	PDGFRA	platelet-derived growth factor receptor, alpha polypeptide
	PDHX	pyruvate dehydrogenase complex, component X
	PEX5	peroxisomal biogenesis factor 5
	PHF20L1	PHD finger protein 20-like 1
	PKHD1L1	polycystic kidney and hepatic disease 1 (autosomal recessive)-like 1
	POLR2B	polymerase (RNA) II (DNA directed) polypeptide B, 140kDa
	POLR2I	polymerase (RNA) II (DNA directed) polypeptide I, 14.5kDa
	PON1	paraoxonase 1
	POP1	processing of precursor 1, ribonuclease P/MRP subunit (S. cerevisiae)
	PPIAL4A	peptidylprolyl isomerase A (cyclophilin A)-like 4E; peptidylprolyl isomerase A (cyclophilin A)-like 4G; peptidylprolyl isomerase A (cyclophilin A)-like 4F; peptidylprolyl isomerase A (cyclophilin A)-like 4A; peptidylprolyl isomerase A (cyclophilin A)-like 4C; peptidylprolyl isomerase A (cyclophilin A)-like 4B
	PPIAL4A	peptidylprolyl isomerase A (cyclophilin A)-like 4E; peptidylprolyl isomerase A (cyclophilin A)-like 4G; peptidylprolyl isomerase A (cyclophilin A)-like 4F; peptidylprolyl isomerase A (cyclophilin A)-like 4A; peptidylprolyl isomerase A (cyclophilin A)-like 4C; peptidylprolyl isomerase A (cyclophilin A)-like 4B
	PPIAL4A	peptidylprolyl isomerase A (cyclophilin A)-like 4E; peptidylprolyl isomerase A (cyclophilin A)-like 4G; peptidylprolyl isomerase A (cyclophilin A)-like 4F; peptidylprolyl isomerase A (cyclophilin A)-like 4A; peptidylprolyl isomerase A (cyclophilin A)-like 4C; peptidylprolyl isomerase A (cyclophilin A)-like 4B
	PPIAL4A	peptidylprolyl isomerase A (cyclophilin A)-like 4E; peptidylprolyl isomerase A (cyclophilin A)-like 4G; peptidylprolyl isomerase A (cyclophilin A)-like 4F; peptidylprolyl isomerase A (cyclophilin A)-like 4A; peptidylprolyl isomerase A (cyclophilin A)-like 4C; peptidylprolyl isomerase A (cyclophilin A)-like 4B
	PPIAL4A	peptidylprolyl isomerase A (cyclophilin A)-like 4E; peptidylprolyl isomerase A (cyclophilin A)-like 4G; peptidylprolyl isomerase A (cyclophilin A)-like 4F; peptidylprolyl isomerase A (cyclophilin A)-like 4A; peptidylprolyl isomerase A (cyclophilin A)-like 4C; peptidylprolyl isomerase A (cyclophilin A)-like 4B
	PPIAL4A	peptidylprolyl isomerase A (cyclophilin A)-like 4E; peptidylprolyl isomerase A (cyclophilin A)-like 4G; peptidylprolyl isomerase A (cyclophilin A)-like 4F; peptidylprolyl isomerase A (cyclophilin A)-like 4A; peptidylprolyl isomerase A (cyclophilin A)-like 4C; peptidylprolyl isomerase A (cyclophilin A)-like 4B
	PSCA	prostate stem cell antigen
	PSMA4	proteasome (prosome, macropain) subunit, alpha type, 4
	PTK2	PTK2 protein tyrosine kinase 2
	PTPN13	protein tyrosine phosphatase, non-receptor type 13 (APO-1/CD95 (Fas)-associated phosphatase)
	PUF60	poly-U binding splicing factor 60KDa
	PYCRL	pyrroline-5-carboxylate reductase-like
	RAPGEF5	Rap guanine nucleotide exchange factor (GEF) 5
	RASL11B	RAS-like, family 11, member B
	RASSF6	Ras association (RalGDS/AF-6) domain family member 6
	RDM1	RAD52 motif 1
	RGS22	regulator of G-protein signaling 22
	RIMS2	regulating synaptic membrane exocytosis 2
	RNF19A	ring finger protein 19A
	RPS6KA5	ribosomal protein S6 kinase, 90kDa, polypeptide 5
	RRM2B	ribonucleotide reductase M2 B (TP53 inducible)
	RSPO2	R-spondin 2 homolog (Xenopus laevis)
	SAMD12	sterile alpha motif domain containing 12
	SCFD2	sec1 family domain containing 2
	SEMA5A	sema domain, seven thrombospondin repeats (type 1 and type 1-like), transmembrane domain (TM) and short cytoplasmic domain, (semaphorin) 5A
	SERPINA4	serpin peptidase inhibitor, clade A (alpha-1 antiproteinase, antitrypsin), member 4
	SGCB	sarcoglycan, beta (43kDa dystrophin-associated glycoprotein)
	SHANK2	SH3 and multiple ankyrin repeat domains 2
	SKAP1	src kinase associated phosphoprotein 1
	SLA	Src-like-adaptor
	SLAIN2	SLAIN motif family, member 2
	SLC10A4	solute carrier family 10 (sodium/bile acid cotransporter family), member 4
	SLC1A2	solute carrier family 1 (glial high affinity glutamate transporter), member 2
	SLC22A3	solute carrier family 22 (extraneuronal monoamine transporter), member 3
	SLC25A13	solute carrier family 25, member 13 (citrin)
	SLC25A19	solute carrier family 25 (mitochondrial thiamine pyrophosphate carrier), member 19
	SLC25A32	solute carrier family 25, member 32
	SLC30A8	solute carrier family 30 (zinc transporter), member 8
	SLC30A9	solute carrier family 30 (zinc transporter), member 9
	SLC38A6	solute carrier family 38, member 6
	SLC45A4	solute carrier family 45, member 4
	SLC4A4	solute carrier family 4, sodium bicarbonate cotransporter, member 4
	SLURP1	secreted LY6/PLAUR domain containing 1
	SMAD3	SMAD family member 3
	SNTB1	syntrophin, beta 1 (dystrophin-associated protein A1, 59kDa, basic component 1)
	SNX10	sorting nexin 10
	SNX31	sorting nexin 31
	SPAG1	sperm associated antigen 1
	SPATA18	spermatogenesis associated 18 homolog (rat)
	SPATC1	spermatogenesis and centriole associated 1
	SPIN1	spindlin 1
	SQLE	squalene epoxidase
	ST3GAL1	ST3 beta-galactoside alpha-2,3-sialyltransferase 1
	STAP1	signal transducing adaptor family member 1
	STEAP2	six transmembrane epithelial antigen of the prostate 2
	STK3	serine/threonine kinase 3 (STE20 homolog, yeast)
	STK31	serine/threonine kinase 31
	SULT1B1	sulfotransferase family, cytosolic, 1B, member 1
	SYBU	syntabulin (syntaxin-interacting)
	TAF2	TAF2 RNA polymerase II, TATA box binding protein (TBP)-associated factor, 150kDa
	TATDN1	TatD DNase domain containing 1
	TBCB	tubulin folding cofactor B
	TDP1	tyrosyl-DNA phosphodiesterase 1
	TEC	tec protein tyrosine kinase
	TET3	tet oncogene family member 3
	TG	thyroglobulin
	TGM3	transglutaminase 3 (E polypeptide, protein-glutamine-gamma-glutamyltransferase)
	TIGD5	tigger transposable element derived 5
	TMEM165	transmembrane protein 165
	TMEM207	transmembrane protein 207
	TMEM237	transmembrane protein 237
	TMEM33	transmembrane protein 33
	TMEM71	transmembrane protein 71
	TMPRSS11A	transmembrane protease, serine 11A
	TMPRSS11BNL	similar to RIKEN cDNA 9930019B18 gene
	TMPRSS11D	transmembrane protease, serine 11D
	TMPRSS11E	transmembrane protease, serine 11E
	TMPRSS11F	transmembrane protease, serine 11F
	TNFRSF11B	tumor necrosis factor receptor superfamily, member 11b
	TRAPPC9	trafficking protein particle complex 9
	TRIB1	tribbles homolog 1 (Drosophila)
	TRIL	KIAA0644 gene product
	TRPS1	trichorhinophalangeal syndrome I
	TSNARE1	t-SNARE domain containing 1
	TSPAN8	tetraspanin 8
	TSTA3	tissue specific transplantation antigen P35B
	TULP4	tubby like protein 4
	TXK	TXK tyrosine kinase
	UBA6	ubiquitin-like modifier activating enzyme 6
	UBE2Q2	ubiquitin-conjugating enzyme E2Q family member 2
	UBR5	similar to E3 ubiquitin protein ligase, HECT domain containing, 1; ubiquitin protein ligase E3 component n-recognin 5
	UBR5	similar to E3 ubiquitin protein ligase, HECT domain containing, 1; ubiquitin protein ligase E3 component n-recognin 5
	UGT2A1	UDP glucuronosyltransferase 2 family, polypeptide A1
	UGT2A2	UDP glucuronosyltransferase 2 family, polypeptide A2
	UNC93A	unc-93 homolog A (C. elegans)
	USH2A	Usher syndrome 2A (autosomal recessive, mild)
	USP46	ubiquitin specific peptidase 46
	UTP23	UTP23, small subunit (SSU) processome component, homolog (yeast)
	VPS13B	vacuolar protein sorting 13 homolog B (yeast)
	VPS13D	vacuolar protein sorting 13 homolog D (S. cerevisiae)
	VPS52	vacuolar protein sorting 52 homolog (S. cerevisiae)
	WDR35	WD repeat domain 35
	WDR67	WD repeat domain 67
	WDYHV1	WDYHV motif containing 1
	WFS1	Wolfram syndrome 1 (wolframin)
	WISP1	WNT1 inducible signaling pathway protein 1
	XRN2	5'-3' exoribonuclease 2
	YTHDC1	YTH domain containing 1
	ZAR1	zygote arrest 1
	ZC3H3	zinc finger CCCH-type containing 3
	ZCCHC14	zinc finger, CCHC domain containing 14
	ZFAT	zinc finger and AT hook domain containing
	ZFPM2	zinc finger protein, multitype 2
	ZHX1-C8ORF76	ZHX1-C8ORF76 readthrough
	ZNF16	zinc finger protein 16
	ZNF365	zinc finger protein 365
	ZNF572	zinc finger protein 572
Dog GISTIC Del	ABCA1	ATP-binding cassette, sub-family A (ABC1), member 1
	ABCA13	ATP-binding cassette, sub-family A (ABC1), member 13
	ABCB9	ATP-binding cassette, sub-family B (MDR/TAP), member 9
	ABCG1	ATP-binding cassette, sub-family G (WHITE), member 1
	ACAP2	ArfGAP with coiled-coil, ankyrin repeat and PH domains 2
	ACOT6	acyl-CoA thioesterase 6
	ACSS3	acyl-CoA synthetase short-chain family member 3
	ACTL8	actin-like 8
	ADAMTS16	ADAM metallopeptidase with thrombospondin type 1 motif, 16
	ADAMTS17	ADAM metallopeptidase with thrombospondin type 1 motif, 17
	ADAMTSL1	ADAMTS-like 1
	ADARB1	adenosine deaminase, RNA-specific, B1 (RED1 homolog rat)
	ADCY7	adenylate cyclase 7
	ADRBK1	adrenergic, beta, receptor kinase 1
	AGPAT3	1-acylglycerol-3-phosphate O-acyltransferase 3
	AKAP13	A kinase (PRKA) anchor protein 13
	AKAP2	A kinase (PRKA) anchor protein 2; paralemmin 2; PALM2-AKAP2 readthrough transcript
	AKAP2	A kinase (PRKA) anchor protein 2; paralemmin 2; PALM2-AKAP2 readthrough transcript
	AKAP2	A kinase (PRKA) anchor protein 2; paralemmin 2; PALM2-AKAP2 readthrough transcript
	AKAP6	A kinase (PRKA) anchor protein 6
	ALPK1	alpha-kinase 1
	ALPL	alkaline phosphatase, liver/bone/kidney
	AMPH	amphiphysin
	ANKRD42	ankyrin repeat domain 42
	ANKS6	ankyrin repeat and sterile alpha motif domain containing 6
	AP3D1	adaptor-related protein complex 3, delta 1 subunit
	APBB1	amyloid beta (A4) precursor protein-binding, family B, member 1 (Fe65)
	APBB2	amyloid beta (A4) precursor protein-binding, family B, member 2
	APC	adenomatous polyposis coli
	AQP8	aquaporin 8
	ARFGAP1	ADP-ribosylation factor GTPase activating protein 1
	ARHGAP17	Rho GTPase activating protein 17
	ARHGAP22	Rho GTPase activating protein 22
	ARHGEF10L	Rho guanine nucleotide exchange factor (GEF) 10-like
	ARHGEF26	Rho guanine nucleotide exchange factor (GEF) 26
	ARNT2	aryl-hydrocarbon receptor nuclear translocator 2
	ASB14	ankyrin repeat and SOCS box-containing 14
	ASH2L	ash2 (absent, small, or homeotic)-like (Drosophila)
	ASTN2	astrotactin 2
	ASXL2	additional sex combs like 2 (Drosophila)
	ATP7B	ATPase, Cu++ transporting, beta polypeptide
	ATP8B3	ATPase, class I, type 8B, member 3
	ATXN7L2	ataxin 7-like 2
	ATXN7L3	ataxin 7-like 3
	AVP	arginine vasopressin
	BACE1	beta-site APP-cleaving enzyme 1
	BAD	BCL2-associated agonist of cell death
	BAZ1B	bromodomain adjacent to zinc finger domain, 1B
	BBOX1	butyrobetaine (gamma), 2-oxoglutarate dioxygenase (gamma-butyrobetaine hydroxylase) 1
	BCL7B	B-cell CLL/lymphoma 7B
	BEST1	bestrophin 1
	BPNT1	3'(2'), 5'-bisphosphate nucleotidase 1
	BUB1B	budding uninhibited by benzimidazoles 1 homolog beta (yeast)
	BZW1	basic leucine zipper and W2 domains 1 pseudogene 1; basic leucine zipper and W2 domains 1 like 1; basic leucine zipper and W2 domains 1
	BZW1	basic leucine zipper and W2 domains 1 pseudogene 1; basic leucine zipper and W2 domains 1 like 1; basic leucine zipper and W2 domains 1
	BZW1	basic leucine zipper and W2 domains 1 pseudogene 1; basic leucine zipper and W2 domains 1 like 1; basic leucine zipper and W2 domains 1
	C11orf95	hypothetical protein LOC65998
	C20orf195	chromosome 20 open reading frame 195
	C21orf33	chromosome 21 open reading frame 33
	C2CD2	C2 calcium-dependent domain containing 2
	C2orf62	chromosome 2 open reading frame 62
	C4orf22	chromosome 4 open reading frame 22
	C5	complement component 5
	C5orf38	chromosome 5 open reading frame 38
	C9orf84	chromosome 9 open reading frame 84
	CA5A	carbonic anhydrase VA, mitochondrial
	CACNA1E	calcium channel, voltage-dependent, R type, alpha 1E subunit
	CACNA1S	calcium channel, voltage-dependent, L type, alpha 1S subunit
	CARD9	caspase recruitment domain family, member 9
	CASP2	caspase 2, apoptosis-related cysteine peptidase
	CCDC125	coiled-coil domain containing 125
	CCDC149	coiled-coil domain containing 149
	CCDC86	coiled-coil domain containing 86
	CCDC88A	coiled-coil domain containing 88A
	CCL13	chemokine (C-C motif) ligand 13
	CDC25A	cell division cycle 25 homolog A (S. pombe)
	CDH23	cadherin-like 23
	CDK5RAP2	CDK5 regulatory subunit associated protein 2
	CDK7	cyclin-dependent kinase 7
	CDON	Cdon homolog (mouse)
	CEP89	centrosomal protein 89kDa
	CHAT	choline acetyltransferase
	CHCHD6	coiled-coil-helix-coiled-coil-helix domain containing 6
	CHRNA4	cholinergic receptor, nicotinic, alpha 4
	CHST15	carbohydrate (N-acetylgalactosamine 4-sulfate 6-O) sulfotransferase 15
	CKS1B	CDC28 protein kinase regulatory subunit 1B
	CLEC2L	C-type lectin domain family 2, member L
	CLEC4A	C-type lectin domain family 4, member A
	CLEC4C	C-type lectin domain family 4, member C
	CLEC6A	C-type lectin domain family 6, member A
	CNTNAP2	contactin associated protein-like 2
	CNTNAP5	contactin associated protein-like 5
	CNTRL	centriolin
	COG7	component of oligomeric golgi complex 7
	COL20A1	collagen, type XX, alpha 1
	COL25A1	collagen, type XXV, alpha 1
	COL27A1	collagen, type XXVII, alpha 1
	COL6A1	collagen, type VI, alpha 1
	COL7A1	collagen, type VII, alpha 1
	COPS4	COP9 constitutive photomorphogenic homolog subunit 4 (Arabidopsis)
	CPPED1	calcineurin-like phosphoesterase domain containing 1
	CPSF3	cleavage and polyadenylation specific factor 3, 73kDa
	CREB3	cAMP responsive element binding protein 3
	CREBBP	CREB binding protein
	CSGALNACT1	chondroitin sulfate N-acetylgalactosaminyltransferase 1
	CSMD1	CUB and Sushi multiple domains 1
	CSNK2A2	casein kinase 2, alpha prime polypeptide
	CSTB	cystatin B (stefin B)
	CTDSP1	CTD (carboxy-terminal domain, RNA polymerase II, polypeptide A) small phosphatase 1
	CTNNA1	catenin (cadherin-associated protein), alpha 1, 102kDa
	CYB561D1	cytochrome b-561 domain containing 1
	CYP1A1	cytochrome P450, family 1, subfamily A, polypeptide 1
	CYP27C1	cytochrome P450, family 27, subfamily C, polypeptide 1
	CYP4B1	cytochrome P450, family 4, subfamily B, polypeptide 1
	CYYR1	cysteine/tyrosine-rich 1
	DCAF10	WD repeat domain 32
	DDX60	DEAD (Asp-Glu-Ala-Asp) box polypeptide 60
	DDX60L	DEAD (Asp-Glu-Ala-Asp) box polypeptide 60-like
	DEPDC7	DEP domain containing 7
	DGAT2	diacylglycerol O-acyltransferase homolog 2 (mouse)
	DGCR14	DiGeorge syndrome critical region gene 14
	DGKI	diacylglycerol kinase, iota
	DHX15	DEAH (Asp-Glu-Ala-His) box polypeptide 15
	DHX35	DEAH (Asp-Glu-Ala-His) box polypeptide 35
	DHX36	DEAH (Asp-Glu-Ala-His) box polypeptide 36
	DHX9	DEAH (Asp-Glu-Ala-His) box polypeptide 9
	DIP2A	DIP2 disco-interacting protein 2 homolog A (Drosophila)
	DIP2C	DIP2 disco-interacting protein 2 homolog C (Drosophila)
	DLGAP3	discs, large (Drosophila) homolog-associated protein 3
	DNAH2	dynein, axonemal, heavy chain 2
	DNAJC25	DnaJ (Hsp40) homolog, subfamily C , member 25; guanine nucleotide binding protein (G protein), gamma 10; DNAJC25-GNG10 readthrough transcript
	DNAJC25	DnaJ (Hsp40) homolog, subfamily C , member 25; guanine nucleotide binding protein (G protein), gamma 10; DNAJC25-GNG10 readthrough transcript
	DNAJC25	DnaJ (Hsp40) homolog, subfamily C , member 25; guanine nucleotide binding protein (G protein), gamma 10; DNAJC25-GNG10 readthrough transcript
	DNAJC25-GNG10	DnaJ (Hsp40) homolog, subfamily C , member 25; guanine nucleotide binding protein (G protein), gamma 10; DNAJC25-GNG10 readthrough transcript
	DNAJC25-GNG10	DnaJ (Hsp40) homolog, subfamily C , member 25; guanine nucleotide binding protein (G protein), gamma 10; DNAJC25-GNG10 readthrough transcript
	DNAJC25-GNG10	DnaJ (Hsp40) homolog, subfamily C , member 25; guanine nucleotide binding protein (G protein), gamma 10; DNAJC25-GNG10 readthrough transcript
	DNALI1	dynein, axonemal, light intermediate chain 1
	DNER	delta/notch-like EGF repeat containing
	DNLZ	DNL-type zinc finger
	DOCK3	dedicator of cytokinesis 3
	DOCK6	dedicator of cytokinesis 6
	DOPEY2	dopey family member 2
	DPP6	dipeptidyl-peptidase 6
	DSCAM	Down syndrome cell adhesion molecule
	DTHD1	FLJ16686 protein
	DTNBP1	dystrobrevin binding protein 1
	DUSP27	dual specificity phosphatase 27 (putative)
	EDEM1	ER degradation enhancer, mannosidase alpha-like 1
	EDIL3	EGF-like repeats and discoidin I-like domains 3
	EEFSEC	eukaryotic elongation factor, selenocysteine-tRNA-specific
	EGF	epidermal growth factor (beta-urogastrone)
	ELAVL4	ELAV (embryonic lethal, abnormal vision, Drosophila)-like 4 (Hu antigen D)
	EML6	echinoderm microtubule associated protein like 6
	ENGASE	endo-beta-N-acetylglucosaminidase
	EPB41L4A	erythrocyte membrane protein band 4.1 like 4A
	EPHA8	EPH receptor A8
	EVC	Ellis van Creveld syndrome
	EVC2	Ellis van Creveld syndrome 2
	EZH2	enhancer of zeste homolog 2 (Drosophila)
	FABP2	fatty acid binding protein 2, intestinal
	FAM178B	family with sequence similarity 178, member B
	FAM185A	family with sequence similarity 185, member A; family with sequence similarity 185, member B pseudogene
	FAM185A	family with sequence similarity 185, member A; family with sequence similarity 185, member B pseudogene
	FAM207A	family with sequence similarity 207, member A
	FAM83G	family with sequence similarity 83, member G
	FANK1	fibronectin type III and ankyrin repeat domains 1
	FARP1	FERM, RhoGEF (ARHGEF) and pleckstrin domain protein 1 (chondrocyte-derived)
	FAT1	FAT tumor suppressor homolog 1 (Drosophila)
	FAT3	FAT tumor suppressor homolog 3 (Drosophila)
	FBLN2	fibulin 2
	FBN2	fibrillin 2
	FBN3	fibrillin 3
	FBXL19	F-box and leucine-rich repeat protein 19
	FER1L5	fer-1-like 5 (C. elegans)
	FGFR4	fibroblast growth factor receptor 4
	FHDC1	FH2 domain containing 1
	FOLR1	folate receptor 1 (adult)
	FOXF1	forkhead box F1
	FREM3	FRAS1 related extracellular matrix 3
	FRMD3	FERM domain containing 3
	FRMD8	FERM domain containing 8
	FTH1	ferritin, heavy polypeptide 1; ferritin, heavy polypeptide-like 16; similar to ferritin, heavy polypeptide 1; ferritin, heavy polypeptide-like 3 pseudogene
	FTH1	ferritin, heavy polypeptide 1; ferritin, heavy polypeptide-like 16; similar to ferritin, heavy polypeptide 1; ferritin, heavy polypeptide-like 3 pseudogene
	FTH1	ferritin, heavy polypeptide 1; ferritin, heavy polypeptide-like 16; similar to ferritin, heavy polypeptide 1; ferritin, heavy polypeptide-like 3 pseudogene
	FTH1	ferritin, heavy polypeptide 1; ferritin, heavy polypeptide-like 16; similar to ferritin, heavy polypeptide 1; ferritin, heavy polypeptide-like 3 pseudogene
	FUS	fusion (involved in t(12;16) in malignant liposarcoma)
	GAD1	glutamate decarboxylase 1 (brain, 67kDa)
	GBA2	glucosidase, beta (bile acid) 2
	GFRA2	similar to GDNF family receptor alpha 2; GDNF family receptor alpha 2
	GFRA2	similar to GDNF family receptor alpha 2; GDNF family receptor alpha 2
	GMPR	guanosine monophosphate reductase
	GPR124	G protein-coupled receptor 124
	GPR125	G protein-coupled receptor 125
	GPRC5B	G protein-coupled receptor, family C, group 5, member B
	GPSM1	G-protein signaling modulator 1 (AGS3-like, C. elegans)
	GPX5	glutathione peroxidase 5 (epididymal androgen-related protein)
	GRAP	GRB2-related adaptor protein
	GREB1	GREB1 protein
	GRHPR	glyoxylate reductase/hydroxypyruvate reductase
	GRIN3A	glutamate receptor, ionotropic, N-methyl-D-aspartate 3A
	GRM4	glutamate receptor, metabotropic 4
	GSTCD	glutathione S-transferase, C-terminal domain containing
	GTDC1	glycosyltransferase-like domain containing 1
	HADHB	hydroxyacyl-Coenzyme A dehydrogenase/3-ketoacyl-Coenzyme A thiolase/enoyl-Coenzyme A hydratase (trifunctional protein), beta subunit
	HAGH	hydroxyacylglutathione hydrolase
	HARS	histidyl-tRNA synthetase
	HARS2	histidyl-tRNA synthetase 2, mitochondrial (putative); D-tyrosyl-tRNA deacylase 1 homolog (S. cerevisiae)
	HARS2	histidyl-tRNA synthetase 2, mitochondrial (putative); D-tyrosyl-tRNA deacylase 1 homolog (S. cerevisiae)
	HERC6	hect domain and RLD 6
	HLX	H2.0-like homeobox
	HMGN1	high-mobility group nucleosome binding domain 1
	HMX1	H6 family homeobox 1
	HOXD3	homeobox D3
	HPS5	Hermansky-Pudlak syndrome 5
	HSD17B8	hydroxysteroid (17-beta) dehydrogenase 8
	HSF2BP	heat shock transcription factor 2 binding protein
	HSPG2	heparan sulfate proteoglycan 2
	HTRA3	HtrA serine peptidase 3
	HUNK	hormonally up-regulated Neu-associated kinase
	IAH1	isoamyl acetate-hydrolyzing esterase 1 homolog (S. cerevisiae)
	IFNAR2	interferon (alpha, beta and omega) receptor 2
	IGDCC3	immunoglobulin superfamily, DCC subclass, member 3
	IGSF22	immunoglobulin superfamily, member 22
	IL10RB	interleukin 10 receptor, beta
	ILDR2	immunoglobulin-like domain containing receptor 2
	ILF3	interleukin enhancer binding factor 3, 90kDa
	INO80	INO80 homolog (S. cerevisiae)
	INPP4B	inositol polyphosphate-4-phosphatase, type II, 105kDa
	INSR	insulin receptor
	IRF8	interferon regulatory factor 8
	IRX2	iroquois homeobox 2
	ITGA9	integrin, alpha 9
	ITGB2	integrin, beta 2 (complement component 3 receptor 3 and 4 subunit)
	ITGBL1	integrin, beta-like 1 (with EGF-like repeat domains)
	ITM2B	integral membrane protein 2B
	ITPR2	inositol 1,4,5-triphosphate receptor, type 2
	ITSN1	intersectin 1 (SH3 domain protein)
	KCNC1	potassium voltage-gated channel, Shaw-related subfamily, member 1
	KCNH8	potassium voltage-gated channel, subfamily H (eag-related), member 8
	KCNIP4	Kv channel interacting protein 4
	KCNQ2	potassium voltage-gated channel, KQT-like subfamily, member 2
	KDM2A	lysine (K)-specific demethylase 2A
	KLF5	Kruppel-like factor 5 (intestinal)
	KLHL3	kelch-like 3 (Drosophila)
	KLRB1	killer cell lectin-like receptor subfamily B, member 1
	KRT82	keratin 82
	LAMA3	laminin, alpha 3
	LIMD1	LIM domains containing 1
	LIME1	Lck interacting transmembrane adaptor 1
	LMF1	lipase maturation factor 1
	LMNA	lamin A/C
	LONP1	lon peptidase 1, mitochondrial
	LOXL1	lysyl oxidase-like 1
	LPGAT1	lysophosphatidylglycerol acyltransferase 1
	LRRC27	leucine rich repeat containing 27
	LUZP2	leucine zipper protein 2
	MAN2A1	mannosidase, alpha, class 2A, member 1
	MANEAL	mannosidase, endo-alpha-like
	MAPT	microtubule-associated protein tau
	MARCH4	membrane-associated ring finger (C3HC4) 4
	MARCO	macrophage receptor with collagenous structure
	MAST2	microtubule associated serine/threonine kinase 2
	MCM6	minichromosome maintenance complex component 6
	MCPH1	microcephalin 1
	ME3	malic enzyme 3, NADP(+)-dependent, mitochondrial
	MFHAS1	malignant fibrous histiocytoma amplified sequence 1
	MLF1IP	MLF1 interacting protein
	MLLT1	myeloid/lymphoid or mixed-lineage leukemia (trithorax homolog, Drosophila); translocated to, 1
	MREG	melanoregulin
	MSH2	mutS homolog 2, colon cancer, nonpolyposis type 1 (E. coli)
	MSMP	microseminoprotein, prostate associated
	MTAP	methylthioadenosine phosphorylase
	MTHFS	5,10-methenyltetrahydrofolate synthetase (5-formyltetrahydrofolate cyclo-ligase)
	MX2	myxovirus (influenza virus) resistance 2 (mouse)
	MYH13	myosin, heavy chain 13, skeletal muscle
	MYOD1	myogenic differentiation 1
	NAPB	N-ethylmaleimide-sensitive factor attachment protein, beta
	NAT8L	N-acetyltransferase 8-like (GCN5-related, putative)
	NDUFB2	NADH dehydrogenase (ubiquinone) 1 beta subcomplex, 2, 8kDa
	NEK8	NIMA (never in mitosis gene a)- related kinase 8
	NELL1	NEL-like 1 (chicken)
	NEUROG1	neurogenin 1
	NFATC3	nuclear factor of activated T-cells, cytoplasmic, calcineurin-dependent 3
	NFIA	nuclear factor I/A
	NFKB1	nuclear factor of kappa light polypeptide gene enhancer in B-cells 1
	NFYC	nuclear transcription factor Y, gamma
	NLRC5	NLR family, CARD domain containing 5
	NOD2	nucleotide-binding oligomerization domain containing 2
	NR3C1	nuclear receptor subfamily 3, group C, member 1 (glucocorticoid receptor)
	NRXN2	neurexin 2
	NSMCE1	non-SMC element 1 homolog (S. cerevisiae)
	NUCB2	nucleobindin 2
	NUFIP1	nuclear fragile X mental retardation protein interacting protein 1
	NUMBL	numb homolog (Drosophila)-like
	NVL	nuclear VCP-like
	OAS3	2'-5'-oligoadenylate synthetase 3, 100kDa
	OBSCN	obscurin, cytoskeletal calmodulin and titin-interacting RhoGEF
	ODF3L1	outer dense fiber of sperm tails 3-like 1
	ODF3L2	outer dense fiber of sperm tails 3-like 2
	OR7C1	olfactory receptor, family 7, subfamily C, member 1
	OSBP	oxysterol binding protein
	OSBPL10	oxysterol binding protein-like 10
	OSBPL6	oxysterol binding protein-like 6
	OSTN	osteocrin
	OXT	oxytocin, prepropeptide
	P2RX3	purinergic receptor P2X, ligand-gated ion channel, 3
	PALM2-AKAP2	A kinase (PRKA) anchor protein 2; paralemmin 2; PALM2-AKAP2 readthrough transcript
	PALM2-AKAP2	A kinase (PRKA) anchor protein 2; paralemmin 2; PALM2-AKAP2 readthrough transcript
	PALM2-AKAP2	A kinase (PRKA) anchor protein 2; paralemmin 2; PALM2-AKAP2 readthrough transcript
	PAMR1	peptidase domain containing associated with muscle regeneration 1
	PAX3	paired box 3
	PBRM1	polybromo 1
	PCCA	propionyl Coenzyme A carboxylase, alpha polypeptide
	PCDHGA3	protocadherin gamma subfamily A, 3
	PCDHGA5	protocadherin gamma subfamily A, 5
	PCDHGA7	protocadherin gamma subfamily A, 7
	PCDHGB1	protocadherin gamma subfamily B, 1
	PCDHGB2	protocadherin gamma subfamily B, 2
	PCDHGB3	protocadherin gamma subfamily B, 3
	PCSK5	proprotein convertase subtilisin/kexin type 5
	PDCD4	programmed cell death 4 (neoplastic transformation inhibitor)
	PDE9A	phosphodiesterase 9A
	PDZD8	PDZ domain containing 8
	PHACTR1	phosphatase and actin regulator 1
	PHYHD1	phytanoyl-CoA dioxygenase domain containing 1
	PIKFYVE	phosphoinositide kinase, FYVE finger containing
	PIP5K1C	phosphatidylinositol-4-phosphate 5-kinase, type I, gamma
	PJA2	praja ring finger 2
	PLCB3	phospholipase C, beta 3 (phosphatidylinositol-specific)
	PLEKHA7	pleckstrin homology domain containing, family A member 7
	PLXNC1	plexin C1
	PNPLA6	patatin-like phospholipase domain containing 6
	POLN	polymerase (DNA directed) nu
	PPAPDC1A	phosphatidic acid phosphatase type 2 domain containing 1A
	PPARGC1A	peroxisome proliferator-activated receptor gamma, coactivator 1 alpha
	PPFIBP1	PTPRF interacting protein, binding protein 1 (liprin beta 1)
	PPP2R2D	protein phosphatase 2, regulatory subunit B, delta isoform
	PRDX3	peroxiredoxin 3
	PRKAR2A	protein kinase, cAMP-dependent, regulatory, type II, alpha
	PRKDC	similar to protein kinase, DNA-activated, catalytic polypeptide; protein kinase, DNA-activated, catalytic polypeptide
	PRKDC	similar to protein kinase, DNA-activated, catalytic polypeptide; protein kinase, DNA-activated, catalytic polypeptide
	PSMD13	proteasome (prosome, macropain) 26S subunit, non-ATPase, 13
	PTK6	PTK6 protein tyrosine kinase 6
	PTPRD	protein tyrosine phosphatase, receptor type, D
	PTPRG	protein tyrosine phosphatase, receptor type, G
	PWP2	PWP2 periodic tryptophan protein homolog (yeast)
	RALBP1	hypothetical LOC100129773; ralA binding protein 1
	RALBP1	hypothetical LOC100129773; ralA binding protein 1
	RANBP3	RAN binding protein 3
	RASGRF1	Ras protein-specific guanine nucleotide-releasing factor 1
	RBFOX2	RNA binding protein, fox-1 homolog (C. elegans) 2
	RBFOX3	RNA binding protein, fox-1 homolog (C. elegans) 3
	RBM11	RNA binding motif protein 11
	RBM19	RNA binding motif protein 19
	RBPJ	recombination signal binding protein for immunoglobulin kappa J region
	RDH8	retinol dehydrogenase 8 (all-trans)
	RELT	RELT tumor necrosis factor receptor
	RERE	arginine-glutamic acid dipeptide (RE) repeats
	RFX2	regulatory factor X, 2 (influences HLA class II expression)
	RFX4	regulatory factor X, 4 (influences HLA class II expression)
	RGL1	ral guanine nucleotide dissociation stimulator-like 1
	RGMA	RGM domain family, member A
	RGP1	RGP1 retrograde golgi transport homolog (S. cerevisiae)
	RGS12	regulator of G-protein signaling 12
	RING1	ring finger protein 1
	RNF121	ring finger protein 121
	RNF149	ring finger protein 149
	RNF212	ring finger protein 212
	RNF216	ring finger protein 216
	RPL23A	ribosomal protein L23a pseudogene 63; ribosomal protein L23a pseudogene 75; ribosomal protein L23a pseudogene 37; ribosomal protein L23a pseudogene 65; ribosomal protein L23a pseudogene 43; ribosomal protein L23a pseudogene 44; ribosomal protein L23a
	RPL23A	ribosomal protein L23a pseudogene 63; ribosomal protein L23a pseudogene 75; ribosomal protein L23a pseudogene 37; ribosomal protein L23a pseudogene 65; ribosomal protein L23a pseudogene 43; ribosomal protein L23a pseudogene 44; ribosomal protein L23a
	RPL23A	ribosomal protein L23a pseudogene 63; ribosomal protein L23a pseudogene 75; ribosomal protein L23a pseudogene 37; ribosomal protein L23a pseudogene 65; ribosomal protein L23a pseudogene 43; ribosomal protein L23a pseudogene 44; ribosomal protein L23a
	RPL23A	ribosomal protein L23a pseudogene 63; ribosomal protein L23a pseudogene 75; ribosomal protein L23a pseudogene 37; ribosomal protein L23a pseudogene 65; ribosomal protein L23a pseudogene 43; ribosomal protein L23a pseudogene 44; ribosomal protein L23a
	RPL23A	ribosomal protein L23a pseudogene 63; ribosomal protein L23a pseudogene 75; ribosomal protein L23a pseudogene 37; ribosomal protein L23a pseudogene 65; ribosomal protein L23a pseudogene 43; ribosomal protein L23a pseudogene 44; ribosomal protein L23a
	RPL23A	ribosomal protein L23a pseudogene 63; ribosomal protein L23a pseudogene 75; ribosomal protein L23a pseudogene 37; ribosomal protein L23a pseudogene 65; ribosomal protein L23a pseudogene 43; ribosomal protein L23a pseudogene 44; ribosomal protein L23a
	RPL23A	ribosomal protein L23a pseudogene 63; ribosomal protein L23a pseudogene 75; ribosomal protein L23a pseudogene 37; ribosomal protein L23a pseudogene 65; ribosomal protein L23a pseudogene 43; ribosomal protein L23a pseudogene 44; ribosomal protein L23a
	RSPH1	radial spoke head 1 homolog (Chlamydomonas)
	RTEL1	tumor necrosis factor receptor superfamily, member 6b, decoy; regulator of telomere elongation helicase 1
	RTEL1	tumor necrosis factor receptor superfamily, member 6b, decoy; regulator of telomere elongation helicase 1
	RTN3	reticulon 3
	RXRB	retinoid X receptor, beta
	RYBP	RING1 and YY1 binding protein
	SALL2	sal-like 2 (Drosophila)
	SAMSN1	SAM domain, SH3 domain and nuclear localization signals 1
	SAP30BP	SAP30 binding protein
	SCUBE1	signal peptide, CUB domain, EGF-like 1
	SDC2	syndecan 2
	SDCCAG8	serologically defined colon cancer antigen 8
	SEC14L2	SEC14-like 2 (S. cerevisiae)
	SEC23IP	SEC23 interacting protein
	SEC24B	SEC24 family, member B (S. cerevisiae)
	SEC61A1	Sec61 alpha 1 subunit (S. cerevisiae)
	SEC61B	Sec61 beta subunit
	SEMA4A	sema domain, immunoglobulin domain (Ig), transmembrane domain (TM) and short cytoplasmic domain, (semaphorin) 4A
	SERGEF	secretion regulating guanine nucleotide exchange factor
	SEZ6L	seizure related 6 homolog (mouse)-like
	SFXN4	sideroflexin 4
	SH3BGR	SH3 domain binding glutamic acid-rich protein
	SH3GL2	SH3-domain GRB2-like 2
	SHANK2	SH3 and multiple ankyrin repeat domains 2
	SHC2	SHC (Src homology 2 domain containing) transforming protein 2
	SHCBP1L	SHC SH2-domain binding protein 1-like
	SIAH3	seven in absentia homolog 3 (Drosophila)
	SIM2	single-minded homolog 2 (Drosophila)
	SIPA1L1	signal-induced proliferation-associated 1 like 1
	SLC11A1	solute carrier family 11 (proton-coupled divalent metal ion transporters), member 1
	SLC25A20	solute carrier family 25 (carnitine/acylcarnitine translocase), member 20
	SLC25A24	solute carrier family 25 (mitochondrial carrier; phosphate carrier), member 24
	SLC2A4RG	SLC2A4 regulator
	SLC2A9	solute carrier family 2 (facilitated glucose transporter), member 9
	SLC38A8	solute carrier family 38, member 8
	SLC39A7	solute carrier family 39 (zinc transporter), member 7
	SLC5A10	solute carrier family 5 (sodium/glucose cotransporter), member 10
	SLC5A11	solute carrier family 5 (sodium/glucose cotransporter), member 11
	SLC5A7	solute carrier family 5 (choline transporter), member 7
	SLIT2	slit homolog 2 (Drosophila)
	SMAP2	small ArfGAP2
	SMCHD1	structural maintenance of chromosomes flexible hinge domain containing 1
	SNIP1	Smad nuclear interacting protein 1
	SNX10	sorting nexin 10
	SOAT1	sterol O-acyltransferase 1
	SORL1	sortilin-related receptor, L(DLR class) A repeats-containing
	SP5	Sp5 transcription factor
	SP7	Sp7 transcription factor
	SPC24	SPC24, NDC80 kinetochore complex component, homolog (S. cerevisiae)
	SPIRE1	spire homolog 1 (Drosophila)
	SPO11	SPO11 meiotic protein covalently bound to DSB homolog (S. cerevisiae)
	SRMS	src-related kinase lacking C-terminal regulatory tyrosine and N-terminal myristylation sites
	SRPK2	SFRS protein kinase 2
	SSRP1	structure specific recognition protein 1
	ST20-MTHFS	ST20-MTHFS readthrough
	STAR	steroidogenic acute regulatory protein
	STIM1	stromal interaction molecule 1
	STIM2	stromal interaction molecule 2
	STK24	serine/threonine kinase 24 (STE20 homolog, yeast)
	STMN3	stathmin-like 3
	SUMF1	sulfatase modifying factor 1
	SVIL	supervillin
	SYN3	synapsin III
	SYNJ1	synaptojanin 1
	TAMM41	TAM41, mitochondrial translocator assembly and maintenance protein, homolog (S. cerevisiae)
	TBC1D19	TBC1 domain family, member 19
	TDRD9	tudor domain containing 9
	THSD7B	thrombospondin, type I, domain containing 7B
	TJP3	tight junction protein 3 (zona occludens 3)
	TKT	transketolase
	TLCD1	TLC domain containing 1
	TLK2	tousled-like kinase 2
	TLN1	talin 1
	TMCO4	transmembrane and coiled-coil domains 4
	TMEM184B	transmembrane protein 184B
	TMEM86A	transmembrane protein 86A
	TMF1	TATA element modulatory factor 1
	TMPRSS4	transmembrane protease, serine 4
	TNNI1	troponin I type 1 (skeletal, slow)
	TNPO1	transportin 1
	TNPO3	transportin 3
	TRAPPC10	trafficking protein particle complex 10
	TRAPPC3	trafficking protein particle complex 3
	TRIM11	tripartite motif-containing 11
	TRIM2	tripartite motif-containing 2
	TRIO	triple functional domain (PTPRF interacting)
	TRMU	tRNA 5-methylaminomethyl-2-thiouridylate methyltransferase
	TTC27	tetratricopeptide repeat domain 27
	TTC3	tetratricopeptide repeat domain 3; tetratricopeptide repeat domain 3-like
	TTC3	tetratricopeptide repeat domain 3; tetratricopeptide repeat domain 3-like
	TTLL7	tubulin tyrosine ligase-like family, member 7
	UAP1	UDP-N-acteylglucosamine pyrophosphorylase 1
	UBASH3A	similar to ubiquitin associated and SH3 domain containing, A; ubiquitin associated and SH3 domain containing, A
	UBASH3A	similar to ubiquitin associated and SH3 domain containing, A; ubiquitin associated and SH3 domain containing, A
	UBR3	ubiquitin protein ligase E3 component n-recognin 3 (putative)
	UBTF	upstream binding transcription factor, RNA polymerase I
	UBXN7	UBX domain protein 7
	UCP3	uncoupling protein 3 (mitochondrial, proton carrier)
	UGCG	UDP-glucose ceramide glucosyltransferase
	UGGT1	UDP-glucose ceramide glucosyltransferase-like 1
	UHRF2	ubiquitin-like with PHD and ring finger domains 2
	ULK4	unc-51-like kinase 4 (C. elegans)
	UMOD	uromodulin
	UMODL1	uromodulin-like 1
	UPF2	UPF2 regulator of nonsense transcripts homolog (yeast)
	UQCRC1	ubiquinol-cytochrome c reductase core protein I
	USH2A	Usher syndrome 2A (autosomal recessive, mild)
	USP50	ubiquitin specific peptidase 50
	UTP20	similar to Down-regulated in metastasis protein (Key-1A6 protein) (Novel nucleolar protein 73) (NNP73); UTP20, small subunit (SSU) processome component, homolog (yeast)
	UTP20	similar to Down-regulated in metastasis protein (Key-1A6 protein) (Novel nucleolar protein 73) (NNP73); UTP20, small subunit (SSU) processome component, homolog (yeast)
	UVRAG	UV radiation resistance associated gene
	VASH2	vasohibin 2
	VPS13D	vacuolar protein sorting 13 homolog D (S. cerevisiae)
	VPS41	vacuolar protein sorting 41 homolog (S. cerevisiae)
	WBSCR17	Williams-Beuren syndrome chromosome region 17
	WDR4	WD repeat domain 4
	WNT3A	wingless-type MMTV integration site family, member 3A
	WWC2	WW and C2 domain containing 2
	XYLT1	xylosyltransferase I
	ZBTB46	zinc finger and BTB domain containing 46
	ZC3H4	zinc finger CCCH-type containing 4
	ZGPAT	zinc finger, CCCH-type with G patch domain
	ZIC2	Zic family member 2 (odd-paired homolog, Drosophila)
	ZIC5	Zic family member 5 (odd-paired homolog, Drosophila)
	ZMAT2	zinc finger, matrin type 2
	ZNF143	zinc finger protein 143
	ZNF597	zinc finger protein 597

## Sheet: Table S1H-chr8q-DC+PC
Table S1H. Evaluation of the difference between DCGs and PCGs identified on human 8q.
					Correlation between copy number status and mRNA expression level		Mutated genes
Human chr. Coordinate	Dog chr. Coordinates	Total # of amplified Genes in canine OSCC	Total # of unchanged genes in canine OSCC	Fisher Exact test p-value1	449 HNSCC samples from TCGA		# of PCGs/DCGs that are mutated based on studies by Stransky et al.2	Fisher Exact test p-value
chr8: 48847054-98812209	chr29: 3024528-44720876	2	186, PCG	< 2.2e-16	PCGs: 0.0324		1 PCG	0.008076
chr8:98831934-146199185	chr13: 3030983-41234348	125, DCG	85		DCGs: 0.0579		7 DCGs
					t-squared test between PCGs and DCGs
					0.0001
1 Fisher Exact test was perofrmed on the data shown in columns C and D
2 Stransky N, et al. (2011). The Mutational Landscape of Head and Neck Squamous Cell. Science 333, 1157.
DCGs and PCGs identified by dog-human comparison for human 8q
Chr8q-DCGs	Gene symbol	Gene name
	ABRA	actin-binding Rho activating protein
	ADCY8	adenylate cyclase 8 (brain)
	ANGPT1	angiopoietin 1
	ANKRD46	ankyrin repeat domain 46
	ANXA13	annexin A13
	ASAP1	ArfGAP with SH3 domain, ankyrin repeat and PH domain 1
	ATAD2	ATPase family, AAA domain containing 2
	ATP6V1C1	ATPase, H+ transporting, lysosomal 42kDa, V1 subunit C1
	AZIN1	antizyme inhibitor 1
	BAI1	brain-specific angiogenesis inhibitor 1
	BOP1	block of proliferation 1
	C8orf76	chromosome 8 open reading frame 76
	CCDC166	coiled-coil domain containing 166
	COL14A1	collagen, type XIV, alpha 1
	COL22A1	collagen, type XXII, alpha 1
	CSMD3	CUB and Sushi multiple domains 3
	CTHRC1	collagen triple helix repeat containing 1
	CYP11B1	cytochrome P450, family 11, subfamily B, polypeptide 1
	CYP11B2	cytochrome P450, family 11, subfamily B, polypeptide 2
	DCAF13	WD repeats and SOF1 domain containing
	DENND3	DENN/MADD domain containing 3
	DEPTOR	DEP domain containing MTOR-interacting protein
	DERL1	Der1-like domain family, member 1
	DPYS	dihydropyrimidinase
	DSCC1	defective in sister chromatid cohesion 1 homolog (S. cerevisiae)
	EEF1D	eukaryotic translation elongation factor 1 delta (guanine nucleotide exchange protein)
	EFR3A	EFR3 homolog A (S. cerevisiae)
	EIF3E	eukaryotic translation initiation factor 3, subunit E
	EIF3H	eukaryotic translation initiation factor 3, subunit H
	ENPP2	ectonucleotide pyrophosphatase/phosphodiesterase 2
	ENY2	enhancer of yellow 2 homolog (Drosophila)
	EXOSC4	exosome component 4
	EXT1	exostoses (multiple) 1
	FAM135B	family with sequence similarity 135, member B
	FAM203A	family with sequence similarity 203, member A
	FAM49B	family with sequence similarity 49, member B
	FAM83A	family with sequence similarity 83, member A
	FAM91A1	family with sequence similarity 91, member A1
	FBXO32	F-box protein 32
	FBXO43	F-box protein 43
	FER1L6	fer-1-like 6 (C. elegans)
	FZD6	frizzled homolog 6 (Drosophila)
	GLI4	GLI family zinc finger 4
	GPAA1	glycosylphosphatidylinositol anchor attachment protein 1 homolog (yeast)
	GRHL2	grainyhead-like 2 (Drosophila)
	GRINA	glutamate receptor, ionotropic, N-methyl D-aspartate-associated protein 1 (glutamate binding)
	GSDMC	gasdermin C
	GSDMD	gasdermin D
	HAS2	hyaluronan synthase 2
	HHLA1	HERV-H LTR-associating 1
	HRSP12	heat-responsive protein 12
	JRK	jerky homolog (mouse)
	KCNQ3	potassium voltage-gated channel, KQT-like subfamily, member 3
	KHDRBS3	KH domain containing, RNA binding, signal transduction associated 3
	KIAA0196	KIAA0196
	KLF10	Kruppel-like factor 10
	LRP12	low density lipoprotein-related protein 12
	LRRC6	leucine rich repeat containing 6
	LYPD2	LY6/PLAUR domain containing 2
	MAL2	mal, T-cell differentiation protein 2
	MATN2	matrilin 2
	MRPL13	mitochondrial ribosomal protein L13
	MTBP	Mdm2, transformed 3T3 cell double minute 2, p53 binding protein (mouse) binding protein, 104kDa
	MTSS1	metastasis suppressor 1
	MYC	v-myc myelocytomatosis viral oncogene homolog (avian)
	NAPRT1	nicotinate phosphoribosyltransferase domain containing 1
	NCALD	neurocalcin delta
	NDRG1	N-myc downstream regulated 1
	NIPAL2	NIPA-like domain containing 2
	NOV	nephroblastoma overexpressed gene
	NRBP2	nuclear receptor binding protein 2
	NSMCE2	non-SMC element 2, MMS21 homolog (S. cerevisiae)
	OC90	otoconin 90
	OSR2	odd-skipped related 2 (Drosophila)
	OXR1	oxidation resistance 1
	PABPC1	poly(A) binding protein, cytoplasmic pseudogene 5; poly(A) binding protein, cytoplasmic 1
	PABPC1	poly(A) binding protein, cytoplasmic pseudogene 5; poly(A) binding protein, cytoplasmic 1
	PHF20L1	PHD finger protein 20-like 1
	PKHD1L1	polycystic kidney and hepatic disease 1 (autosomal recessive)-like 1
	POP1	processing of precursor 1, ribonuclease P/MRP subunit (S. cerevisiae)
	PSCA	prostate stem cell antigen
	PTK2	PTK2 protein tyrosine kinase 2
	PUF60	poly-U binding splicing factor 60KDa
	PYCRL	pyrroline-5-carboxylate reductase-like
	RGS22	regulator of G-protein signaling 22
	RIMS2	regulating synaptic membrane exocytosis 2
	RNF19A	ring finger protein 19A
	RRM2B	ribonucleotide reductase M2 B (TP53 inducible)
	RSPO2	R-spondin 2 homolog (Xenopus laevis)
	SAMD12	sterile alpha motif domain containing 12
	SLA	Src-like-adaptor
	SLC25A32	solute carrier family 25, member 32
	SLC30A8	solute carrier family 30 (zinc transporter), member 8
	SLC45A4	solute carrier family 45, member 4
	SLURP1	secreted LY6/PLAUR domain containing 1
	SNTB1	syntrophin, beta 1 (dystrophin-associated protein A1, 59kDa, basic component 1)
	SNX31	sorting nexin 31
	SPAG1	sperm associated antigen 1
	SPATC1	spermatogenesis and centriole associated 1
	SQLE	squalene epoxidase
	ST3GAL1	ST3 beta-galactoside alpha-2,3-sialyltransferase 1
	STK3	serine/threonine kinase 3 (STE20 homolog, yeast)
	SYBU	syntabulin (syntaxin-interacting)
	TAF2	TAF2 RNA polymerase II, TATA box binding protein (TBP)-associated factor, 150kDa
	TATDN1	TatD DNase domain containing 1
	TG	thyroglobulin
	TIGD5	tigger transposable element derived 5
	TMEM71	transmembrane protein 71
	TNFRSF11B	tumor necrosis factor receptor superfamily, member 11b
	TRAPPC9	trafficking protein particle complex 9
	TRIB1	tribbles homolog 1 (Drosophila)
	TRPS1	trichorhinophalangeal syndrome I
	TSNARE1	t-SNARE domain containing 1
	TSTA3	tissue specific transplantation antigen P35B
	UBR5	similar to E3 ubiquitin protein ligase, HECT domain containing, 1; ubiquitin protein ligase E3 component n-recognin 5
	UBR5	similar to E3 ubiquitin protein ligase, HECT domain containing, 1; ubiquitin protein ligase E3 component n-recognin 5
	UTP23	UTP23, small subunit (SSU) processome component, homolog (yeast)
	VPS13B	vacuolar protein sorting 13 homolog B (yeast)
	WDR67	WD repeat domain 67
	WDYHV1	WDYHV motif containing 1
	WISP1	WNT1 inducible signaling pathway protein 1
	ZC3H3	zinc finger CCCH-type containing 3
	ZFAT	zinc finger and AT hook domain containing
	ZFPM2	zinc finger protein, multitype 2
	ZHX1-C8ORF76	ZHX1-C8ORF76 readthrough
	ZNF16	zinc finger protein 16
	ZNF572	zinc finger protein 572
Chr8q-PCGs	ADHFE1	alcohol dehydrogenase, iron containing, 1
	ARFGEF1	ADP-ribosylation factor guanine nucleotide-exchange factor 1(brefeldin A-inhibited)
	ARMC1	armadillo repeat containing 1
	ASPH	aspartate beta-hydroxylase
	ATP6V0D2	ATPase, H+ transporting, lysosomal 38kDa, V0 subunit d2
	ATP6V1H	ATPase, H+ transporting, lysosomal 50/57kDa, V1 subunit H
	BHLHE22	basic helix-loop-helix family, member e22
	C8orf22	chromosome 8 open reading frame 22
	C8orf37	chromosome 8 open reading frame 37
	C8orf44	chromosome 8 open reading frame 44
	C8orf44-SGK3	C8orf44-SGK3 readthrough
	C8orf46	chromosome 8 open reading frame 46
	C8orf59	chromosome 8 open reading frame 59
	CA1	carbonic anhydrase I
	CA13	carbonic anhydrase XIII
	CA3	carbonic anhydrase III, muscle specific
	CA8	carbonic anhydrase VIII
	CCNE2	cyclin E2
	CDH17	cadherin 17, LI cadherin (liver-intestine)
	CHCHD7	coiled-coil-helix-coiled-coil-helix domain containing 7
	CHD7	chromodomain helicase DNA binding protein 7
	CHMP4C	chromatin modifying protein 4C
	CLVS1	retinaldehyde binding protein 1-like 1
	CNBD1	cyclic nucleotide binding domain containing 1
	CNGB3	cyclic nucleotide gated channel beta 3
	COPS5	COP9 constitutive photomorphogenic homolog subunit 5 (Arabidopsis)
	CPA6	carboxypeptidase A6
	CPNE3	copine III
	CRH	corticotropin releasing hormone
	CRISPLD1	cysteine-rich secretory protein LCCL domain containing 1
	CSPP1	centrosome and spindle pole associated protein 1
	CYP7A1	cytochrome P450, family 7, subfamily A, polypeptide 1
	CYP7B1	cytochrome P450, family 7, subfamily B, polypeptide 1
	DCAF4L2	WD repeat domain 21C
	DECR1	2,4-dienoyl CoA reductase 1, mitochondrial
	DNAJC5B	DnaJ (Hsp40) homolog, subfamily C, member 5 beta
	DPY19L4	dpy-19-like 4 (C. elegans)
	E2F5	E2F transcription factor 5, p130-binding
	EFCAB1	EF-hand calcium binding domain 1
	ESRP1	epithelial splicing regulatory protein 1
	EYA1	eyes absent homolog 1 (Drosophila)
	FABP12	fatty acid binding protein 12
	FABP4	fatty acid binding protein 4, adipocyte
	FABP5	fatty acid binding protein 5-like 2; fatty acid binding protein 5 (psoriasis-associated); fatty acid binding protein 5-like 8; fatty acid binding protein 5-like 7; fatty acid binding protein 5-like 9
	FABP5	fatty acid binding protein 5-like 2; fatty acid binding protein 5 (psoriasis-associated); fatty acid binding protein 5-like 8; fatty acid binding protein 5-like 7; fatty acid binding protein 5-like 9
	FABP5	fatty acid binding protein 5-like 2; fatty acid binding protein 5 (psoriasis-associated); fatty acid binding protein 5-like 8; fatty acid binding protein 5-like 7; fatty acid binding protein 5-like 9
	FABP5	fatty acid binding protein 5-like 2; fatty acid binding protein 5 (psoriasis-associated); fatty acid binding protein 5-like 8; fatty acid binding protein 5-like 7; fatty acid binding protein 5-like 9
	FABP5	fatty acid binding protein 5-like 2; fatty acid binding protein 5 (psoriasis-associated); fatty acid binding protein 5-like 8; fatty acid binding protein 5-like 7; fatty acid binding protein 5-like 9
	FABP9	fatty acid binding protein 9, testis
	FAM110B	family with sequence similarity 110, member B
	FAM150A	family with sequence similarity 150, member A
	FAM92A1	family with sequence similarity 92, member A2; family with sequence similarity 92, member A1
	FAM92A1	family with sequence similarity 92, member A2; family with sequence similarity 92, member A1
	FLJ39080	hypothetical gene supported by AK096399
	GDAP1	ganglioside-induced differentiation-associated protein 1
	GDF6	growth differentiation factor 6
	GEM	GTP binding protein overexpressed in skeletal muscle
	GGH	gamma-glutamyl hydrolase (conjugase, folylpolygammaglutamyl hydrolase)
	HEY1	hairy/enhancer-of-split related with YRPW motif 1
	HNF4G	hepatocyte nuclear factor 4, gamma
	IL7	interleukin 7
	IMPA1	inositol(myo)-1(or 4)-monophosphatase 1
	IMPAD1	inositol monophosphatase domain containing 1
	INTS8	integrator complex subunit 8
	JPH1	junctophilin 1
	KCNB2	potassium voltage-gated channel, Shab-related subfamily, member 2
	KIAA1429	KIAA1429
	LACTB2	lactamase, beta 2
	LINC00251	long intergenic non-protein coding RNA 251
	LOC100127983	hypothetical protein LOC100127983
	LOC100130155	hypothetical protein LOC100130155
	LOC100130301	similar to rCG30376
	LOC100132891	hypothetical protein LOC100132891
	LOC100500773	serine/arginine-rich splicing factor 3 pseudogene
	LOC100505659	hypothetical protein LOC100505659
	LOC100505676	hypothetical protein LOC100505676
	LOC100505718	hypothetical protein LOC100505718
	LOC100507632	hypothetical protein LOC100507632
	LOC100616530	hypothetical protein LOC100616530
	LOC286184	hypothetical protein LOC286184
	LOC286190	hypothetical protein LOC286190
	LOC392232	similar to ankyrin-like protein 1
	LOC401463	hypothetical LOC401463
	LRRC69	leucine rich repeat containing 69
	LRRCC1	leucine rich repeat and coiled-coil domain containing 1
	LY96	lymphocyte antigen 96
	LYN	v-yes-1 Yamaguchi sarcoma viral related oncogene homolog
	LYPLA1	lysophospholipase I
	MCM4	minichromosome maintenance complex component 4
	MIR124-2	microRNA 124-2
	MIR2052	microRNA 2052
	MIR4470	microRNA 4470
	MMP16	matrix metallopeptidase 16 (membrane-inserted)
	MOS	v-mos Moloney murine sarcoma viral oncogene homolog
	MRPL15	mitochondrial ribosomal protein L15
	MRPS28	mitochondrial ribosomal protein S28
	MSC	musculin (activated B-cell factor-1)
	MTDH	metadherin
	MTERFD1	MTERF domain containing 1
	MTFR1	mitochondrial fission regulator 1
	MYBL1	v-myb myeloblastosis viral oncogene homolog (avian)-like 1
	NBN	nibrin
	NCOA2	nuclear receptor coactivator 2
	NECAB1	N-terminal EF-hand calcium binding protein 1
	NKAIN3	Na+/K+ transporting ATPase interacting 3
	NPBWR1	neuropeptides B/W receptor 1
	NSMAF	neutral sphingomyelinase (N-SMase) activation associated factor
	OPRK1	opioid receptor, kappa 1
	OSGIN2	oxidative stress induced growth inhibitor family member 2
	OTUD6B	OTU domain containing 6B
	PAG1	phosphoprotein associated with glycosphingolipid microdomains 1
	PCMTD1	protein-L-isoaspartate (D-aspartate) O-methyltransferase domain containing 1
	PDE7A	phosphodiesterase 7A
	PDP1	pyruvate dehyrogenase phosphatase catalytic subunit 1
	PENK	proenkephalin
	PEX2	peroxisomal membrane protein 3, 35kDa
	PI15	peptidase inhibitor 15
	PKIA	protein kinase (cAMP-dependent, catalytic) inhibitor alpha
	PLAG1	pleiomorphic adenoma gene 1
	PLEKHF2	pleckstrin homology domain containing, family F (with FYVE domain) member 2
	PMP2	peripheral myelin protein 2
	PRDM14	PR domain containing 14
	PREX2	phosphatidylinositol-3,4,5-trisphosphate-dependent Rac exchange factor 2
	PRKDC	similar to protein kinase, DNA-activated, catalytic polypeptide; protein kinase, DNA-activated, catalytic polypeptide
	PRKDC	similar to protein kinase, DNA-activated, catalytic polypeptide; protein kinase, DNA-activated, catalytic polypeptide
	PSKH2	protein serine kinase H2
	PTDSS1	phosphatidylserine synthase 1
	PTTG3P	pituitary tumor-transforming 3
	PXDNL	peroxidasin homolog (Drosophila)-like
	RAB2A	RAB2A, member RAS oncogene family
	RAD54B	RAD54 homolog B (S. cerevisiae)
	RALYL	RALY RNA binding protein-like
	RB1CC1	RB1-inducible coiled-coil 1
	RBM12B	RNA binding motif protein 12B
	RDH10	retinol dehydrogenase 10 (all-trans)
	REXO1L1	REX1, RNA exonuclease 1 homolog (S. cerevisiae)-like 3 (pseudogene); REX1, RNA exonuclease 1 homolog (S. cerevisiae)-like 2 (pseudogene); REX1, RNA exonuclease 1 homolog (S. cerevisiae)-like 6 (pseudogene); REX1, RNA exonuclease 1 homolog (S. cerevisiae)-like 8; REX1, RNA exonuclease 1 homolog (S. cerevisiae)-like 7 (pseudogene); REX1, RNA exonuclease 1 homolog (S. cerevisiae)-like 5 (pseudogene)…
	REXO1L1	REX1, RNA exonuclease 1 homolog (S. cerevisiae)-like 3 (pseudogene); REX1, RNA exonuclease 1 homolog (S. cerevisiae)-like 2 (pseudogene); REX1, RNA exonuclease 1 homolog (S. cerevisiae)-like 6 (pseudogene); REX1, RNA exonuclease 1 homolog (S. cerevisiae)-like 8; REX1, RNA exonuclease 1 homolog (S. cerevisiae)-like 7 (pseudogene); REX1, RNA exonuclease 1 homolog (S. cerevisiae)-like 5 (pseudogene)…
	REXO1L1	REX1, RNA exonuclease 1 homolog (S. cerevisiae)-like 3 (pseudogene); REX1, RNA exonuclease 1 homolog (S. cerevisiae)-like 2 (pseudogene); REX1, RNA exonuclease 1 homolog (S. cerevisiae)-like 6 (pseudogene); REX1, RNA exonuclease 1 homolog (S. cerevisiae)-like 8; REX1, RNA exonuclease 1 homolog (S. cerevisiae)-like 7 (pseudogene); REX1, RNA exonuclease 1 homolog (S. cerevisiae)-like 5 (pseudogene)…
	REXO1L1	REX1, RNA exonuclease 1 homolog (S. cerevisiae)-like 3 (pseudogene); REX1, RNA exonuclease 1 homolog (S. cerevisiae)-like 2 (pseudogene); REX1, RNA exonuclease 1 homolog (S. cerevisiae)-like 6 (pseudogene); REX1, RNA exonuclease 1 homolog (S. cerevisiae)-like 8; REX1, RNA exonuclease 1 homolog (S. cerevisiae)-like 7 (pseudogene); REX1, RNA exonuclease 1 homolog (S. cerevisiae)-like 5 (pseudogene)…
	REXO1L1	REX1, RNA exonuclease 1 homolog (S. cerevisiae)-like 3 (pseudogene); REX1, RNA exonuclease 1 homolog (S. cerevisiae)-like 2 (pseudogene); REX1, RNA exonuclease 1 homolog (S. cerevisiae)-like 6 (pseudogene); REX1, RNA exonuclease 1 homolog (S. cerevisiae)-like 8; REX1, RNA exonuclease 1 homolog (S. cerevisiae)-like 7 (pseudogene); REX1, RNA exonuclease 1 homolog (S. cerevisiae)-like 5 (pseudogene)…
	REXO1L1	REX1, RNA exonuclease 1 homolog (S. cerevisiae)-like 3 (pseudogene); REX1, RNA exonuclease 1 homolog (S. cerevisiae)-like 2 (pseudogene); REX1, RNA exonuclease 1 homolog (S. cerevisiae)-like 6 (pseudogene); REX1, RNA exonuclease 1 homolog (S. cerevisiae)-like 8; REX1, RNA exonuclease 1 homolog (S. cerevisiae)-like 7 (pseudogene); REX1, RNA exonuclease 1 homolog (S. cerevisiae)-like 5 (pseudogene)…
	REXO1L1	REX1, RNA exonuclease 1 homolog (S. cerevisiae)-like 3 (pseudogene); REX1, RNA exonuclease 1 homolog (S. cerevisiae)-like 2 (pseudogene); REX1, RNA exonuclease 1 homolog (S. cerevisiae)-like 6 (pseudogene); REX1, RNA exonuclease 1 homolog (S. cerevisiae)-like 8; REX1, RNA exonuclease 1 homolog (S. cerevisiae)-like 7 (pseudogene); REX1, RNA exonuclease 1 homolog (S. cerevisiae)-like 5 (pseudogene)…
	REXO1L2P	hypothetical protein LOC100288527
	RGS20	regulator of G-protein signaling 20
	RIPK2	receptor-interacting serine-threonine kinase 2
	RP1	retinitis pigmentosa 1 (autosomal dominant)
	RPL7	ribosomal protein L7 pseudogene 26; ribosomal protein L7 pseudogene 16; ribosomal protein L7; ribosomal protein L7 pseudogene 32; ribosomal protein L7 pseudogene 23; ribosomal protein L7 pseudogene 24; ribosomal protein L7 pseudogene 20
	RPL7	ribosomal protein L7 pseudogene 26; ribosomal protein L7 pseudogene 16; ribosomal protein L7; ribosomal protein L7 pseudogene 32; ribosomal protein L7 pseudogene 23; ribosomal protein L7 pseudogene 24; ribosomal protein L7 pseudogene 20
	RPL7	ribosomal protein L7 pseudogene 26; ribosomal protein L7 pseudogene 16; ribosomal protein L7; ribosomal protein L7 pseudogene 32; ribosomal protein L7 pseudogene 23; ribosomal protein L7 pseudogene 24; ribosomal protein L7 pseudogene 20
	RPL7	ribosomal protein L7 pseudogene 26; ribosomal protein L7 pseudogene 16; ribosomal protein L7; ribosomal protein L7 pseudogene 32; ribosomal protein L7 pseudogene 23; ribosomal protein L7 pseudogene 24; ribosomal protein L7 pseudogene 20
	RPL7	ribosomal protein L7 pseudogene 26; ribosomal protein L7 pseudogene 16; ribosomal protein L7; ribosomal protein L7 pseudogene 32; ribosomal protein L7 pseudogene 23; ribosomal protein L7 pseudogene 24; ribosomal protein L7 pseudogene 20
	RPL7	ribosomal protein L7 pseudogene 26; ribosomal protein L7 pseudogene 16; ribosomal protein L7; ribosomal protein L7 pseudogene 32; ribosomal protein L7 pseudogene 23; ribosomal protein L7 pseudogene 24; ribosomal protein L7 pseudogene 20
	RPL7	ribosomal protein L7 pseudogene 26; ribosomal protein L7 pseudogene 16; ribosomal protein L7; ribosomal protein L7 pseudogene 32; ribosomal protein L7 pseudogene 23; ribosomal protein L7 pseudogene 24; ribosomal protein L7 pseudogene 20
	RPS20	ribosomal protein S20
	RRS1	RRS1 ribosome biogenesis regulator homolog (S. cerevisiae)
	RUNX1T1	runt-related transcription factor 1; translocated to, 1 (cyclin D-related)
	SDC2	syndecan 2
	SDCBP	syndecan binding protein (syntenin)
	SDR16C5	short chain dehydrogenase/reductase family 16C, member 5
	SGK3	serum/glucocorticoid regulated kinase family, member 3
	SLC10A5	solute carrier family 10 (sodium/bile acid cotransporter family), member 5
	SLC26A7	solute carrier family 26, member 7
	SLCO5A1	solute carrier organic anion transporter family, member 5A1
	SNAI2	snail homolog 2 (Drosophila)
	SNHG6	small nucleolar RNA host gene 6 (non-protein coding)
	SNORD87	small nucleolar RNA, C/D box 87
	SNTG1	syntrophin, gamma 1
	SNX16	sorting nexin 16
	SOX17	SRY (sex determining region Y)-box 17
	ST18	suppression of tumorigenicity 18 (breast carcinoma) (zinc finger protein)
	STAU2	staufen, RNA binding protein, homolog 2 (Drosophila)
	STMN2	stathmin-like 2
	SULF1	sulfatase 1
	TCEA1	transcription elongation factor A (SII), 1 pseudogene 2; transcription elongation factor A (SII), 1
	TCEA1	transcription elongation factor A (SII), 1 pseudogene 2; transcription elongation factor A (SII), 1
	TCEB1	similar to elongin C; transcription elongation factor B (SIII), polypeptide 1 (15kDa, elongin C)
	TCEB1	similar to elongin C; transcription elongation factor B (SIII), polypeptide 1 (15kDa, elongin C)
	TCF24	transcription factor 24
	TERF1	similar to telomeric repeat binding factor (NIMA-interacting) 1; telomeric repeat binding factor (NIMA-interacting) 1; telomeric repeat binding factor (NIMA-interacting) 1 pseudogene
	TERF1	similar to telomeric repeat binding factor (NIMA-interacting) 1; telomeric repeat binding factor (NIMA-interacting) 1; telomeric repeat binding factor (NIMA-interacting) 1 pseudogene
	TERF1	similar to telomeric repeat binding factor (NIMA-interacting) 1; telomeric repeat binding factor (NIMA-interacting) 1; telomeric repeat binding factor (NIMA-interacting) 1 pseudogene
	TERF1	similar to telomeric repeat binding factor (NIMA-interacting) 1; telomeric repeat binding factor (NIMA-interacting) 1; telomeric repeat binding factor (NIMA-interacting) 1 pseudogene
	TERF1	similar to telomeric repeat binding factor (NIMA-interacting) 1; telomeric repeat binding factor (NIMA-interacting) 1; telomeric repeat binding factor (NIMA-interacting) 1 pseudogene
	TGS1	trimethylguanosine synthase homolog (S. cerevisiae)
	TMEM55A	transmembrane protein 55A
	TMEM64	transmembrane protein 64
	TMEM67	transmembrane protein 67
	TMEM68	transmembrane protein 68
	TOX	thymocyte selection-associated high mobility group box
	TP53INP1	tumor protein p53 inducible nuclear protein 1
	TPD52	tumor protein D52
	TRAM1	translocation associated membrane protein 1
	TRIM55	tripartite motif-containing 55
	TRPA1	transient receptor potential cation channel, subfamily A, member 1
	TSPYL5	TSPY-like 5
	TTPA	tocopherol (alpha) transfer protein
	UBE2V2	ubiquitin-conjugating enzyme E2 variant 2
	UBE2W	ubiquitin-conjugating enzyme E2W (putative)
	UBXN2B	UBX domain protein 2B
	UG0898H09	uncharacterized LOC643763
	UQCRB	similar to ubiquinol-cytochrome c reductase binding protein; ubiquinol-cytochrome c reductase binding protein pseudogene; ubiquinol-cytochrome c reductase binding protein
	UQCRB	similar to ubiquinol-cytochrome c reductase binding protein; ubiquinol-cytochrome c reductase binding protein pseudogene; ubiquinol-cytochrome c reductase binding protein
	UQCRB	similar to ubiquinol-cytochrome c reductase binding protein; ubiquinol-cytochrome c reductase binding protein pseudogene; ubiquinol-cytochrome c reductase binding protein
	VCPIP1	valosin containing protein (p97)/p47 complex interacting protein 1
	WWP1	WW domain containing E3 ubiquitin protein ligase 1
	XKR4	XK, Kell blood group complex subunit-related family, member 4
	XKR9	XK, Kell blood group complex subunit-related family, member 9
	YTHDF3	YTH domain family, member 3
	ZBTB10	zinc finger and BTB domain containing 10
	ZFAND1	zinc finger, AN1-type domain 1
	ZFHX4	zinc finger homeobox 4
	ZNF704	zinc finger protein 704
