# Supplementary material for: Canine Spontaneous Head and Neck Squamous Cell Carcinomas Represent Their Human Counterparts at the Molecular Level
Source: PLoS Genet. 2015 Jun 1;11(6):e1005277. doi: 10.1371/journal.pgen.1005277 (PMC4452692; doi:10.1371/journal.pgen.1005277)
Supplement: S2 Table — A. Canine oSCC RNA-seq read mapping summary. B. Low, normal, and high gene expression groups with a 95% confidence interval cutoff following a published method. C. Differentially expressed genes between tumors and normal samples found by both DESeq and t-test at FDR<0.1. D-G: Functional Annotation of the 1st (D), 2nd (E), 3rd (F), and 4th (G) group of genes differentially expressed between tumors and normal samples in Fig 3B by DAVID (p≤0.05). H. Canine oSCC RNA-seq reads that match sequences from the CPV or HPV genomes by Tophat. I. Sequence mutations found in canine samples using RNA-seq reads. (XLS) [file pgen.1005277.s002.xls]

## Sheet: Table S2A-RNA-seq
Table S2A. Canine oSCC RNA-seq read mapping summary
Sample ID	50 X 50bp paired-end sequencing ID	Clean read pairs	Mapped paired-reads	Mapped %
240N	SZ0018	28905563	50886972	0.880228
240T	SZ0019	30593886	53847106	0.880031
938T	SZ0012	23809256	42308931	0.888498
419T_2	SZ0023	24200794	43344503	0.895518
Sample ID	49 X 49bp paired-end sequencing ID	Clean read pairs	Mapped paired-reads	Mapped %
1172T	ACAGTG_AR005	26048589	42500527	0.815793
251N	CAGATC_AR007	31045511	52257895	0.841634
251T	CTTGTA_AR012	28499709	48675373	0.853963
404T	GCCAAT_AR006	33218190	57479743	0.865185
465N	TGACCA_AR004	31064431	53300089	0.857896
465T	CGATGT_AR002	27976940	47903700	0.856128

## Sheet: Table S2B-mean+log2-95%CI-%
Table S2B. Low, normal, and high gene expression groups with 95% confidence interval cutoff following a published method*
	Deleted genes found by aCGH				Unchanged genes found by aCGH				Amplified genes found by aCGH
Tumor ID	Low	Normal	High		Low	Normal	High		Low	Normal	High
1172T	182	282	188		2011	4369	4340		41	132	276
	0.279141	0.432515	0.288344		0.187593	0.407556	0.404851		0.091314	0.293987	0.614699
240T	55	153	64		1995	6446	2726		25	156	201
	0.202206	0.5625	0.235294		0.178651	0.577237	0.244112		0.065445	0.408377	0.526178
938T	106	181	103		2119	4812	4008		63	141	288
	0.271795	0.464103	0.264103		0.193711	0.439894	0.366395		0.128049	0.286585	0.585366
251T					1775	7648	2398
					0.150157	0.646984	0.202859
404T					4770	5099	1952
					0.403519	0.431351	0.16513
419T_2					1729	5074	5018
					0.146265	0.429236	0.424499
465T					1685	5301	4835
					0.142543	0.448439	0.409018
All	343	616	355		16084	38749	25277		129	429	765
	0.261035	0.468798	0.270167		0.200774	0.483697	0.315529		0.0975057	0.324263	0.578231
*Curtis R. Pickering et al. Integrative Genomic Characterization of Oral Squamous Cell Carcinoma Identifies Frequent Somatic Drivers. Cancer Discovery. 2013 Jul;3(7):770-81.

## Sheet: Table S2C-DESeq+ttest
Table S2C. Differentially expressed genes between tumors and normal samples found by both DESeq and t-test at FDR<0.1
Tumor-up	Gene symbol	Gene name
	ACTN1	actinin, alpha 1
	ADA	adenosine deaminase
	ADCY7	adenylate cyclase 7
	AFAP1	actin filament associated protein 1
	ALCAM	hypothetical protein LOC100133690; activated leukocyte cell adhesion molecule
	ANTXR2	anthrax toxin receptor 2
	APBB1IP	amyloid beta (A4) precursor protein-binding, family B, member 1 interacting protein
	ARPC1B	actin related protein 2/3 complex, subunit 1B, 41kDa; similar to Actin-related protein 2/3 complex subunit 1B (ARP2/3 complex 41 kDa subunit) (p41-ARC)
	BAMBI	hypothetical LOC729590; BMP and activin membrane-bound inhibitor homolog (Xenopus laevis)
	BGN	biglycan
	C15orf39	chromosome 15 open reading frame 39
	C1QTNF6	C1q and tumor necrosis factor related protein 6
	C3AR1	complement component 3a receptor 1
	C7orf63	chromosome 7 open reading frame 63
	CA9	carbonic anhydrase IX
	CD180	CD180 molecule
	CD22	CD22 molecule
	CD63	CD63 molecule
	CD86	CD86 molecule
	CFB	complement factor B
	CHSY1	chondroitin sulfate synthase 1
	CLDN1	claudin 1
	CNP	2',3'-cyclic nucleotide 3' phosphodiesterase
	COL15A1	collagen, type XV, alpha 1
	COL4A1	collagen, type IV, alpha 1
	COL4A2	collagen, type IV, alpha 2
	COTL1	coactosin-like 1 (Dictyostelium)
	DCBLD2	discoidin, CUB and LCCL domain containing 2
	DHX58	DEXH (Asp-Glu-X-His) box polypeptide 58
	DSE	dermatan sulfate epimerase
	DTX3L	deltex 3-like (Drosophila)
	EIF2AK2	eukaryotic translation initiation factor 2-alpha kinase 2
	ELK3	ELK3, ETS-domain protein (SRF accessory protein 2)
	ETS1	v-ets erythroblastosis virus E26 oncogene homolog 1 (avian)
	ETV4	ets variant 4
	EVI2B	ecotropic viral integration site 2B
	FADS2	fatty acid desaturase 2
	FAM171A1	family with sequence similarity 171, member A1
	FBLIM1	filamin binding LIM protein 1
	FBLN7	fibulin 7
	FKBP10	FK506 binding protein 10, 65 kDa
	FNDC3B	fibronectin type III domain containing 3B
	FST	follistatin
	FZD2	frizzled homolog 2 (Drosophila)
	GSDMD	gasdermin D
	HCK	hemopoietic cell kinase
	HERC5	hect domain and RLD 5
	HHIPL1	HHIP-like 1
	HTRA1	HtrA serine peptidase 1
	IFI35	interferon-induced protein 35
	IFI44	interferon-induced protein 44
	IFIT2	interferon-induced protein with tetratricopeptide repeats 2
	IFIT3	interferon-induced protein with tetratricopeptide repeats 3
	IQGAP2	IQ motif containing GTPase activating protein 2
	IRF9	interferon regulatory factor 9
	ITGB1	integrin, beta 1 (fibronectin receptor, beta polypeptide, antigen CD29 includes MDF2, MSK12)
	ITGB4	integrin, beta 4
	KCNQ1	potassium voltage-gated channel, KQT-like subfamily, member 1
	KIAA1949	KIAA1949
	KRT7	keratin 7
	LGALS3BP	lectin, galactoside-binding, soluble, 3 binding protein
	LGALS9	lectin, galactoside-binding, soluble, 9
	LIMK1	LIM domain kinase 1
	LRRC32	leucine rich repeat containing 32
	LTBP1	latent transforming growth factor beta binding protein 1
	LYN	v-yes-1 Yamaguchi sarcoma viral related oncogene homolog
	MALT1	mucosa associated lymphoid tissue lymphoma translocation gene 1
	MICAL1	microtubule associated monoxygenase, calponin and LIM domain containing 1
	MMP1	matrix metallopeptidase 1 (interstitial collagenase)
	MMP13	matrix metallopeptidase 13 (collagenase 3)
	MMP14	matrix metallopeptidase 14 (membrane-inserted)
	MOV10	Mov10, Moloney leukemia virus 10, homolog (mouse)
	MYO3A	myosin IIIA
	MYOF	myoferlin
	NAV1	neuron navigator 1
	NEK6	NIMA (never in mitosis gene a)-related kinase 6
	NELF	nasal embryonic LHRH factor
	OAS2	2'-5'-oligoadenylate synthetase 2, 69/71kDa
	OSMR	oncostatin M receptor
	P4HA3	prolyl 4-hydroxylase, alpha polypeptide III
	PARP14	poly (ADP-ribose) polymerase family, member 14
	PARP15	poly (ADP-ribose) polymerase family, member 15
	PARP9	poly (ADP-ribose) polymerase family, member 9
	PCDH12	protocadherin 12
	PCDHGB1	protocadherin gamma subfamily B, 1
	PHLDB2	pleckstrin homology-like domain, family B, member 2; phosphatidylinositol-specific phospholipase C, X domain containing 2
	PJA1	praja ring finger 1
	PKP2	plakophilin 2
	PLAU	plasminogen activator, urokinase
	PLEKHO2	pleckstrin homology domain containing, family O member 2
	PLOD3	procollagen-lysine, 2-oxoglutarate 5-dioxygenase 3
	PMEPA1	prostate transmembrane protein, androgen induced 1
	PML	promyelocytic leukemia; similar to promyelocytic leukemia protein isoform 1
	PPP1R3B	protein phosphatase 1, regulatory (inhibitor) subunit 3B
	PRIC285	peroxisomal proliferator-activated receptor A interacting complex 285
	PTK7	PTK7 protein tyrosine kinase 7
	PTPRU	protein tyrosine phosphatase, receptor type, U
	PYCR1	pyrroline-5-carboxylate reductase 1
	RAI14	retinoic acid induced 14
	RARRES3	retinoic acid receptor responder (tazarotene induced) 3
	RASL11A	RAS-like, family 11, member A
	RUNX2	runt-related transcription factor 2
	SEMA4F	sema domain, immunoglobulin domain (Ig), transmembrane domain (TM) and short cytoplasmic domain, (semaphorin) 4F
	SEPT9	septin 9
	SH3PXD2B	SH3 and PX domains 2B
	SLC16A1	solute carrier family 16, member 1 (monocarboxylic acid transporter 1)
	SLC39A8	solute carrier family 39 (zinc transporter), member 8
	SRC	v-src sarcoma (Schmidt-Ruppin A-2) viral oncogene homolog (avian)
	SRGN	serglycin
	STEAP1	six transmembrane epithelial antigen of the prostate 1
	STEAP2	six transmembrane epithelial antigen of the prostate 2
	STK10	serine/threonine kinase 10
	STK17B	serine/threonine kinase 17b
	STRA6	stimulated by retinoic acid gene 6 homolog (mouse)
	SULF1	sulfatase 1
	TCIRG1	T-cell, immune regulator 1, ATPase, H+ transporting, lysosomal V0 subunit A3
	TLR6	toll-like receptor 6
	TMC4	transmembrane channel-like 4
	TMC8	transmembrane channel-like 8
	TMEM132A	transmembrane protein 132A
	TNC	tenascin C
	TXNDC5	thioredoxin domain containing 5 (endoplasmic reticulum); muted homolog (mouse)
	UGDH	UDP-glucose dehydrogenase
Tumor-down	Gene symbol	Gene name
	A2ML1	alpha-2-macroglobulin-like 1
	AACS	acetoacetyl-CoA synthetase
	AANAT	arylalkylamine N-acetyltransferase
	ACADL	acyl-Coenzyme A dehydrogenase, long chain
	ACE2	angiotensin I converting enzyme (peptidyl-dipeptidase A) 2
	ACSBG1	acyl-CoA synthetase bubblegum family member 1
	ACSF2	acyl-CoA synthetase family member 2
	ACVR2A	activin A receptor, type IIA
	AGFG2	ArfGAP with FG repeats 2
	AHNAK	AHNAK nucleoprotein
	ANGPTL7	angiopoietin-like 7
	ANKRD35	ankyrin repeat domain 35
	ANKS4B	ankyrin repeat and sterile alpha motif domain containing 4B
	AQP3	aquaporin 3 (Gill blood group)
	ATP12A	ATPase, H+/K+ transporting, nongastric, alpha polypeptide
	ATP13A4	ATPase type 13A4
	B4GALNT3	beta-1,4-N-acetyl-galactosaminyl transferase 3
	BCKDHB	branched chain keto acid dehydrogenase E1, beta polypeptide
	BNIPL	BCL2/adenovirus E1B 19kD interacting protein like
	C10orf116	chromosome 10 open reading frame 116
	C1orf56	chromosome 1 open reading frame 56
	C22orf31	chromosome 22 open reading frame 31
	C6orf132	chromosome 6 open reading frame 132
	C6orf15	chromosome 6 open reading frame 15
	CA13	carbonic anhydrase XIII
	CARD14	caspase recruitment domain family, member 14
	CCDC64B	coiled-coil domain containing 64B
	CD82	CD82 molecule
	CES1	carboxylesterase 1 (monocyte/macrophage serine esterase 1)
	CNDP1	carnosine dipeptidase 1 (metallopeptidase M20 family)
	CPEB4	cytoplasmic polyadenylation element binding protein 4
	CRNN	cornulin
	CTNNBIP1	catenin, beta interacting protein 1
	CYP2F1	cytochrome P450, family 2, subfamily F, polypeptide 1
	DCT	dopachrome tautomerase (dopachrome delta-isomerase, tyrosine-related protein 2)
	DLG2	discs, large homolog 2 (Drosophila)
	DMPK	dystrophia myotonica-protein kinase
	DSG1	desmoglein 1
	DUOXA1	dual oxidase maturation factor 1
	DUSP16	dual specificity phosphatase 16
	EFHC2	EF-hand domain (C-terminal) containing 2
	ELF5	E74-like factor 5 (ets domain transcription factor)
	EMP2	epithelial membrane protein 2
	ENDOU	26 serine protease
	ESYT3	family with sequence similarity 62 (C2 domain containing), member C
	FAM57A	family with sequence similarity 57, member A
	FGFBP1	fibroblast growth factor binding protein 1
	GABRE	gamma-aminobutyric acid (GABA) A receptor, epsilon
	GDA	guanine deaminase
	GDPD2	glycerophosphodiester phosphodiesterase domain containing 2
	GPD1L	glycerol-3-phosphate dehydrogenase 1-like
	GSTM1	glutathione S-transferase mu 1
	GSTM4	glutathione S-transferase mu 4
	HOPX	HOP homeobox
	HPGD	hydroxyprostaglandin dehydrogenase 15-(NAD)
	HSPA2	heat shock 70kDa protein 2
	IL20RA	interleukin 20 receptor, alpha
	IMPA2	inositol(myo)-1(or 4)-monophosphatase 2
	ITIH5	inter-alpha (globulin) inhibitor H5
	KCNK7	potassium channel, subfamily K, member 7
	KCTD1	potassium channel tetramerisation domain containing 1
	KLF4	Kruppel-like factor 4 (gut)
	KLK13	kallikrein-related peptidase 13
	KPRP	keratinocyte proline-rich protein
	KRT23	keratin 23 (histone deacetylase inducible)
	LIPH	lipase, member H
	LMO7	LIM domain 7
	LOC646862	similar to hCG2040535
	LOR	loricrin
	LPAR5	lysophosphatidic acid receptor 5
	LRMP	lymphoid-restricted membrane protein
	LRRC26	leucine rich repeat containing 26
	LY6G6C	lymphocyte antigen 6 complex, locus G6C
	LYPD3	LY6/PLAUR domain containing 3
	MACROD1	MACRO domain containing 1
	MAGI1	membrane associated guanylate kinase, WW and PDZ domain containing 1; CNKSR family member 3
	MAMDC2	MAM domain containing 2
	MFAP3L	microfibrillar-associated protein 3-like
	MGLL	monoglyceride lipase
	MRC2	mannose receptor, C type 2
	MUC21	mucin 21, cell surface associated
	MYH14	myosin, heavy chain 14
	MYLK3	myosin light chain kinase 3
	NDRG2	NDRG family member 2
	NKPD1	NTPase, KAP family P-loop domain containing 1
	OSGIN1	oxidative stress induced growth inhibitor 1
	OTX1	orthodenticle homeobox 1
	OXCT1	3-oxoacid CoA transferase 1
	PDLIM2	PDZ and LIM domain 2 (mystique)
	PDZD3	PDZ domain containing 3
	PDZK1IP1	PDZK1 interacting protein 1
	PMEL	Premelanosome Protein
	PHYHIP	phytanoyl-CoA 2-hydroxylase interacting protein
	PLA2G4E	phospholipase A2, group IVE
	PLBD1	phospholipase B domain containing 1
	POF1B	premature ovarian failure, 1B
	PRODH	proline dehydrogenase (oxidase) 1
	RAPGEF3	Rap guanine nucleotide exchange factor (GEF) 3
	RASL10A	RAS-like, family 10, member A
	RGS20	regulator of G-protein signaling 20
	RHBG	Rh family, B glycoprotein (gene/pseudogene)
	RHCG	Rh family, C glycoprotein
	RHOV	ras homolog gene family, member V
	RNF222	ring finger protein 222
	RPS6KB2	ribosomal protein S6 kinase, 70kDa, polypeptide 2
	SDR16C5	short chain dehydrogenase/reductase family 16C, member 5
	SEPT5	septin 5
	SERPINB13	serpin peptidase inhibitor, clade B (ovalbumin), member 13
	SLC23A1	solute carrier family 23 (nucleobase transporters), member 1
	SLC24A4	solute carrier family 24 (sodium/potassium/calcium exchanger), member 4
	SLC25A29	solute carrier family 25, member 29
	SLCO3A1	solute carrier organic anion transporter family, member 3A1
	SORD	sorbitol dehydrogenase
	SPINK5	serine peptidase inhibitor, Kazal type 5
	SPINK7	serine peptidase inhibitor, Kazal type 7 (putative)
	SPTBN2	spectrin, beta, non-erythrocytic 2
	SULF2	sulfatase 2
	TGM3	transglutaminase 3 (E polypeptide, protein-glutamine-gamma-glutamyltransferase)
	TGM6	transglutaminase 6
	TMEM132E	transmembrane protein 132E
	TMEM184A	transmembrane protein 184A
	TMEM54	transmembrane protein 54
	TMOD4	tropomodulin 4 (muscle)
	TPPP	tubulin polymerization promoting protein
	TPRG1	tumor protein p63 regulated 1
	TRAPPC6A	trafficking protein particle complex 6A
	TRIM29	tripartite motif-containing 29
	TRPM1	transient receptor potential cation channel, subfamily M, member 1
	TYRP1	tyrosinase-related protein 1
	UGT1A6	UDP glucuronosyltransferase 1 family, polypeptide A3; UDP glucuronosyltransferase 1 family, polypeptide A5; UDP glucuronosyltransferase 1 family, polypeptide A4; UDP glucuronosyltransferase 1 family, polypeptide A7; UDP glucuronosyltransferase 1 family, polypeptide A6; UDP glucuronosyltransferase 1 family, polypeptide A10; UDP glucuronosyltransferase 1 family, polypeptide A9; UDP glucuronosyltran…
	VIPR1	vasoactive intestinal peptide receptor 1
	VSIG10L	hypothetical protein LOC147645

## Sheet: Table S2D-Figure-3B-1st
Table S2D. Functional Annotation of the 1st group of genes differentially expressed between tumors and normal samples in Fig. 3B by DAVID (p≤0.05)
Annotation Cluster 1	Enrichment Score: 3.2349309581311547
Category	Term	Count	%	PValue	Genes	List Total	Pop Hits	Pop Total	Fold Enrichment	Bonferroni	Benjamini	FDR
SP_PIR_KEYWORDS	cell adhesion	10	11.3636	0.000122338	ALCAM, LGALS3BP, PKP2, TNC, PTK7, ITGB4, COL15A1, FBLIM1, ITGB1, ADA	88	422	19235	5.17961	0.0234556	0.00788046	0.152466
GOTERM_BP_FAT	GO:0007155~cell adhesion	13	14.7727	0.000294979	DCBLD2, TNC, COL15A1, PTK7, ITGB4, ACTN1, FBLIM1, ITGB1, SRC, ALCAM, LGALS3BP, PKP2, CLDN1	73	700	13528	3.44157	0.268548	0.268548	0.468488
GOTERM_BP_FAT	GO:0022610~biological adhesion	13	14.7727	0.000298855	DCBLD2, TNC, COL15A1, PTK7, ITGB4, ACTN1, FBLIM1, ITGB1, SRC, ALCAM, LGALS3BP, PKP2, CLDN1	73	701	13528	3.43666	0.271548	0.146506	0.474629
GOTERM_CC_FAT	GO:0044459~plasma membrane part	21	23.8636	0.0106528	DCBLD2, TCIRG1, ADCY7, LYN, OSMR, PTK7, ITGB4, FADS2, ACTN1, FBLIM1, CD63, MMP14, ITGB1, ADA, SRC, ALCAM, CA9, PKP2, CLDN1, AFAP1, STEAP1	70	2203	12782	1.74063	0.83458	0.181202	12.2254
Annotation Cluster 2	Enrichment Score: 2.601898533284659
Category	Term	Count	%	PValue	Genes	List Total	Pop Hits	Pop Total	Fold Enrichment	Bonferroni	Benjamini	FDR
GOTERM_CC_FAT	GO:0005578~proteinaceous extracellular matrix	10	11.3636	5.2223e-05	LGALS3BP, COL4A2, LTBP1, BGN, COL4A1, TNC, COL15A1, MMP14, MMP13, MMP1	70	320	12782	5.70625	0.00873532	0.00873532	0.0635654
SP_PIR_KEYWORDS	collagen	6	6.81818	7.09208e-05	COL4A2, C1QTNF6, COL4A1, COL15A1, MMP13, MMP1	88	95	19235	13.805	0.0136649	0.0136649	0.0884124
GOTERM_CC_FAT	GO:0031012~extracellular matrix	10	11.3636	9.3145e-05	LGALS3BP, COL4A2, LTBP1, BGN, COL4A1, TNC, COL15A1, MMP14, MMP13, MMP1	70	345	12782	5.29275	0.0155273	0.00779402	0.113349
SP_PIR_KEYWORDS	extracellular matrix	8	9.09091	0.000110778	LGALS3BP, COL4A2, BGN, COL4A1, TNC, COL15A1, MMP13, MMP1	88	241	19235	7.25575	0.0212628	0.0106885	0.138068
SP_PIR_KEYWORDS	signal	30	34.0909	0.000138951	DCBLD2, LTBP1, OSMR, TNC, FST, ITGB4, PTK7, DSE, ITGB1, MMP1, ALCAM, LGALS3BP, C1QTNF6, HTRA1, PLOD3, SRGN, COL4A2, COL4A1, COL15A1, TMEM132A, MMP14, MMP13, BGN, CA9, TXNDC5, ANTXR2, BAMBI, FKBP10, PLAU, FAM171A1	88	3250	19235	2.01766	0.0265982	0.00671693	0.173154
UP_SEQ_FEATURE	signal peptide	30	34.0909	0.00015576	DCBLD2, LTBP1, OSMR, TNC, FST, ITGB4, PTK7, DSE, ITGB1, MMP1, ALCAM, LGALS3BP, C1QTNF6, HTRA1, PLOD3, SRGN, COL4A2, COL4A1, COL15A1, TMEM132A, MMP14, MMP13, BGN, CA9, TXNDC5, ANTXR2, BAMBI, FKBP10, PLAU, FAM171A1	88	3250	19113	2.00486	0.0666798	0.0666798	0.220255
GOTERM_CC_FAT	GO:0044421~extracellular region part	14	15.9091	0.00166505	COL4A2, LTBP1, COL4A1, TNC, COL15A1, CNP, MMP14, MMP13, MMP1, ADA, LGALS3BP, BGN, HTRA1, SRGN	70	960	12782	2.66292	0.244187	0.0890984	2.00852
SP_PIR_KEYWORDS	glycoprotein	33	37.5	0.00168542	DCBLD2, LTBP1, ADCY7, OSMR, TNC, FST, ITGB4, PTK7, ITGB1, DSE, MMP1, ALCAM, LGALS3BP, C1QTNF6, PLOD3, SLC39A8, SRGN, COL4A2, COL4A1, TMC4, COL15A1, TMEM132A, MMP14, CD63, MMP13, BGN, CA9, ANTXR2, CHSY1, BAMBI, FKBP10, PLAU, FAM171A1	88	4318	19235	1.67048	0.279095	0.0530806	2.08176
UP_SEQ_FEATURE	glycosylation site:N-linked (GlcNAc...)	31	35.2273	0.00383299	DCBLD2, LTBP1, ADCY7, OSMR, TNC, FST, ITGB4, PTK7, ITGB1, DSE, MMP1, ALCAM, LGALS3BP, C1QTNF6, PLOD3, SLC39A8, COL4A2, COL4A1, TMC4, COL15A1, TMEM132A, CD63, MMP13, BGN, CA9, ANTXR2, CHSY1, BAMBI, FKBP10, PLAU, FAM171A1	88	4129	19113	1.63066	0.81755	0.346439	5.29098
SP_PIR_KEYWORDS	hydroxylation	4	4.54545	0.00409236	COL4A2, LTBP1, COL4A1, COL15A1	88	71	19235	12.3143	0.548666	0.0846	4.98566
INTERPRO	IPR008160:Collagen triple helix repeat	4	4.54545	0.00768621	COL4A2, C1QTNF6, COL4A1, COL15A1	81	84	16659	9.79365	0.82105	0.349596	9.37434
GOTERM_MF_FAT	GO:0005201~extracellular matrix structural constituent	4	4.54545	0.00837157	COL4A2, BGN, COL4A1, COL15A1	64	86	12983	9.43532	0.785286	0.785286	9.86274
SP_PIR_KEYWORDS	Secreted	16	18.1818	0.00839873	COL4A2, LTBP1, COL4A1, TNC, FST, COL15A1, MMP13, MMP1, LGALS9, LGALS3BP, C1QTNF6, BGN, HTRA1, ANTXR2, SRGN, PLAU	88	1689	19235	2.07062	0.805288	0.118265	9.98434
GOTERM_CC_FAT	GO:0005576~extracellular region	20	22.7273	0.00855828	COL4A2, LTBP1, COL4A1, TNC, FST, COL15A1, ACTN1, CNP, MMP14, MMP13, ADA, MMP1, LGALS9, LGALS3BP, C1QTNF6, BGN, HTRA1, ANTXR2, PLAU, SRGN	70	2010	12782	1.81692	0.764013	0.250835	9.93598
GOTERM_CC_FAT	GO:0005604~basement membrane	4	4.54545	0.0085808	COL4A2, COL4A1, TNC, COL15A1	70	78	12782	9.3641	0.764912	0.214393	9.96088
SP_PIR_KEYWORDS	disulfide bond	23	26.1364	0.009626	DCBLD2, COL4A2, COL4A1, LTBP1, OSMR, TNC, FST, ITGB4, COL15A1, PTK7, MALT1, MMP14, MMP13, ITGB1, MMP1, ALCAM, LGALS3BP, BGN, CA9, TXNDC5, ANTXR2, PLAU, SRGN	88	2924	19235	1.71933	0.846873	0.125441	11.3639
UP_SEQ_FEATURE	disulfide bond	22	25	0.0137826	DCBLD2, COL4A2, LTBP1, COL4A1, OSMR, TNC, FST, ITGB4, PTK7, MALT1, MMP14, MMP13, ITGB1, MMP1, ALCAM, LGALS3BP, BGN, CA9, TXNDC5, ANTXR2, PLAU, SRGN	88	2819	19113	1.69502	0.997863	0.428175	17.8359
GOTERM_CC_FAT	GO:0005581~collagen	3	3.40909	0.015235	COL4A2, COL4A1, COL15A1	70	35	12782	15.6514	0.924164	0.209011	17.049
GOTERM_CC_FAT	GO:0044420~extracellular matrix part	4	4.54545	0.0252953	COL4A2, COL4A1, TNC, COL15A1	70	117	12782	6.24274	0.98649	0.212685	26.7978
SP_PIR_KEYWORDS	angiogenesis	3	3.40909	0.0359865	COL4A2, COL4A1, COL15A1	88	66	19235	9.93543	0.999183	0.287215	36.6869
GOTERM_MF_FAT	GO:0005198~structural molecule activity	7	7.95455	0.0861928	ARPC1B, COL4A2, BGN, COL4A1, KRT7, CLDN1, COL15A1	64	634	12983	2.23977	1	0.807851	67.153
Annotation Cluster 3	Enrichment Score: 2.4738346976029426
Category	Term	Count	%	PValue	Genes	List Total	Pop Hits	Pop Total	Fold Enrichment	Bonferroni	Benjamini	FDR
GOTERM_BP_FAT	GO:0001666~response to hypoxia	6	6.81818	0.000727576	CA9, PML, MMP14, MMP13, ADA, PLAU	73	134	13528	8.29769	0.537686	0.226764	1.15182
GOTERM_BP_FAT	GO:0070482~response to oxygen levels	6	6.81818	0.000915427	CA9, PML, MMP14, MMP13, ADA, PLAU	73	141	13528	7.88575	0.621219	0.215493	1.44718
GOTERM_BP_FAT	GO:0006979~response to oxidative stress	4	4.54545	0.0568845	PYCR1, PML, MMP14, ADA	73	164	13528	4.51988	1	0.891082	60.6315
Annotation Cluster 4	Enrichment Score: 1.788935353551766
Category	Term	Count	%	PValue	Genes	List Total	Pop Hits	Pop Total	Fold Enrichment	Bonferroni	Benjamini	FDR
GOTERM_CC_FAT	GO:0016323~basolateral plasma membrane	6	6.81818	0.00474777	CA9, ITGB4, FBLIM1, ACTN1, AFAP1, ITGB1	70	203	12782	5.39704	0.550458	0.181172	5.62972
GOTERM_CC_FAT	GO:0005912~adherens junction	5	5.68182	0.00976926	PKP2, FBLIM1, ACTN1, AFAP1, ITGB1	70	155	12782	5.89032	0.807817	0.209915	11.2663
GOTERM_CC_FAT	GO:0070161~anchoring junction	5	5.68182	0.0138935	PKP2, FBLIM1, ACTN1, AFAP1, ITGB1	70	172	12782	5.30814	0.904675	0.209466	15.6626
KEGG_PATHWAY	hsa05412:Arrhythmogenic right ventricular cardiomyopathy (ARVC)	4	4.54545	0.0160854	PKP2, ITGB4, ACTN1, ITGB1	37	76	5085	7.23329	0.62204	0.276983	14.9995
GOTERM_CC_FAT	GO:0005925~focal adhesion	4	4.54545	0.0176739	FBLIM1, ACTN1, AFAP1, ITGB1	70	102	12782	7.16078	0.950002	0.220925	19.516
GOTERM_CC_FAT	GO:0005924~cell-substrate adherens junction	4	4.54545	0.0195588	FBLIM1, ACTN1, AFAP1, ITGB1	70	106	12782	6.89057	0.96379	0.211033	21.3763
GOTERM_CC_FAT	GO:0030055~cell-substrate junction	4	4.54545	0.0225871	FBLIM1, ACTN1, AFAP1, ITGB1	70	112	12782	6.52143	0.978466	0.225762	24.2826
GOTERM_CC_FAT	GO:0030054~cell junction	7	7.95455	0.0603101	PKP2, CLDN1, FBLIM1, ACTN1, STEAP1, AFAP1, ITGB1	70	518	12782	2.46757	0.999971	0.392038	53.1106
Annotation Cluster 5	Enrichment Score: 1.72917241494548
Category	Term	Count	%	PValue	Genes	List Total	Pop Hits	Pop Total	Fold Enrichment	Bonferroni	Benjamini	FDR
GOTERM_BP_FAT	GO:0006928~cell motion	9	10.2273	0.00363579	ALCAM, ARPC1B, PARP9, ETS1, MMP14, ITGB1, SRC, ETV4, PLAU	73	475	13528	3.51123	0.978952	0.474546	5.63278
GOTERM_BP_FAT	GO:0048870~cell motility	6	6.81818	0.0236871	PARP9, ETS1, MMP14, ITGB1, SRC, PLAU	73	307	13528	3.62179	1	0.837168	31.7208
GOTERM_BP_FAT	GO:0051674~localization of cell	6	6.81818	0.0236871	PARP9, ETS1, MMP14, ITGB1, SRC, PLAU	73	307	13528	3.62179	1	0.837168	31.7208
GOTERM_BP_FAT	GO:0016477~cell migration	5	5.68182	0.0593866	PARP9, MMP14, ITGB1, SRC, PLAU	73	276	13528	3.35716	1	0.893308	62.2615
Annotation Cluster 6	Enrichment Score: 1.649889394268555
Category	Term	Count	%	PValue	Genes	List Total	Pop Hits	Pop Total	Fold Enrichment	Bonferroni	Benjamini	FDR
KEGG_PATHWAY	hsa04510:Focal adhesion	7	7.95455	0.00255471	COL4A2, COL4A1, TNC, ITGB4, ACTN1, ITGB1, SRC	37	201	5085	4.7862	0.142281	0.142281	2.53094
KEGG_PATHWAY	hsa04512:ECM-receptor interaction	5	5.68182	0.00272934	COL4A2, COL4A1, TNC, ITGB4, ITGB1	37	84	5085	8.1805	0.151244	0.0787207	2.70182
INTERPRO	IPR013111:EGF, extracellular	3	3.40909	0.0368293	TNC, ITGB4, ITGB1	81	63	16659	9.79365	0.999768	0.648659	38.0416
INTERPRO	IPR013032:EGF-like region, conserved site	5	5.68182	0.0524801	LTBP1, TNC, ITGB4, ITGB1, PLAU	81	293	16659	3.50967	0.999994	0.737027	49.7271
KEGG_PATHWAY	hsa05200:Pathways in cancer	6	6.81818	0.0789267	COL4A2, COL4A1, ETS1, PML, ITGB1, MMP1	37	328	5085	2.51401	0.992795	0.627153	56.1299
KEGG_PATHWAY	hsa05222:Small cell lung cancer	3	3.40909	0.118536	COL4A2, COL4A1, ITGB1	37	84	5085	4.9083	0.999484	0.660904	71.7605
Annotation Cluster 7	Enrichment Score: 1.6450402408085858
Category	Term	Count	%	PValue	Genes	List Total	Pop Hits	Pop Total	Fold Enrichment	Bonferroni	Benjamini	FDR
UP_SEQ_FEATURE	domain:Fibronectin type-III 4	4	4.54545	0.00283842	OSMR, TNC, ITGB4, FNDC3B	88	62	19113	14.0125	0.716121	0.342779	3.94368
UP_SEQ_FEATURE	domain:Fibronectin type-III 3	4	4.54545	0.00643948	OSMR, TNC, ITGB4, FNDC3B	88	83	19113	10.4671	0.942841	0.300745	8.73901
UP_SEQ_FEATURE	domain:Fibronectin type-III 2	4	4.54545	0.0215343	OSMR, TNC, ITGB4, FNDC3B	88	130	19113	6.68287	0.999935	0.497847	26.5197
UP_SEQ_FEATURE	domain:Fibronectin type-III 1	4	4.54545	0.0219681	OSMR, TNC, ITGB4, FNDC3B	88	131	19113	6.63185	0.999947	0.48109	26.9795
INTERPRO	IPR008957:Fibronectin, type III-like fold	4	4.54545	0.0587464	OSMR, TNC, ITGB4, FNDC3B	81	184	16659	4.47101	0.999999	0.706936	53.8074
INTERPRO	IPR003961:Fibronectin, type III	4	4.54545	0.0634315	OSMR, TNC, ITGB4, FNDC3B	81	190	16659	4.32982	1	0.675067	56.6563
SMART	SM00060:FN3	4	4.54545	0.0947503	OSMR, TNC, ITGB4, FNDC3B	53	190	9079	3.60636	0.996566	0.678516	62.7197
Annotation Cluster 8	Enrichment Score: 1.6406030130218303
Category	Term	Count	%	PValue	Genes	List Total	Pop Hits	Pop Total	Fold Enrichment	Bonferroni	Benjamini	FDR
GOTERM_BP_FAT	GO:0051094~positive regulation of developmental process	7	7.95455	0.0035845	SH3PXD2B, LYN, ETS1, FST, RUNX2, ADA, FNDC3B	73	278	13528	4.66621	0.977772	0.532931	5.55543
GOTERM_BP_FAT	GO:0045597~positive regulation of cell differentiation	6	6.81818	0.00742258	SH3PXD2B, LYN, ETS1, RUNX2, ADA, FNDC3B	73	229	13528	4.85542	0.999628	0.676379	11.1825
GOTERM_BP_FAT	GO:0051270~regulation of cell motion	4	4.54545	0.0835489	LYN, ETS1, ACTN1, ADA	73	193	13528	3.84073	1	0.917874	75.0602
GOTERM_BP_FAT	GO:0032844~regulation of homeostatic process	3	3.40909	0.123215	LYN, ETS1, ADA	73	114	13528	4.87671	1	0.954834	87.6682
Annotation Cluster 9	Enrichment Score: 1.5884347738469886
Category	Term	Count	%	PValue	Genes	List Total	Pop Hits	Pop Total	Fold Enrichment	Bonferroni	Benjamini	FDR
KEGG_PATHWAY	hsa04510:Focal adhesion	7	7.95455	0.00255471	COL4A2, COL4A1, TNC, ITGB4, ACTN1, ITGB1, SRC	37	201	5085	4.7862	0.142281	0.142281	2.53094
GOTERM_CC_FAT	GO:0016323~basolateral plasma membrane	6	6.81818	0.00474777	CA9, ITGB4, FBLIM1, ACTN1, AFAP1, ITGB1	70	203	12782	5.39704	0.550458	0.181172	5.62972
KEGG_PATHWAY	hsa05412:Arrhythmogenic right ventricular cardiomyopathy (ARVC)	4	4.54545	0.0160854	PKP2, ITGB4, ACTN1, ITGB1	37	76	5085	7.23329	0.62204	0.276983	14.9995
GOTERM_BP_FAT	GO:0007160~cell-matrix adhesion	3	3.40909	0.0813956	ITGB4, ACTN1, ITGB1	73	89	13528	6.24658	1	0.92356	74.111
GOTERM_BP_FAT	GO:0031589~cell-substrate adhesion	3	3.40909	0.0958747	ITGB4, ACTN1, ITGB1	73	98	13528	5.67291	1	0.930808	79.8957
KEGG_PATHWAY	hsa04810:Regulation of actin cytoskeleton	4	4.54545	0.193564	ARPC1B, ITGB4, ACTN1, ITGB1	37	215	5085	2.55688	0.999998	0.724944	88.4208
Annotation Cluster 10	Enrichment Score: 1.583358906349216
Category	Term	Count	%	PValue	Genes	List Total	Pop Hits	Pop Total	Fold Enrichment	Bonferroni	Benjamini	FDR
INTERPRO	IPR016293:Peptidase M10A, matrix metallopeotidase	3	3.40909	0.00331487	MMP14, MMP13, MMP1	81	18	16659	34.2778	0.523098	0.523098	4.1474
INTERPRO	IPR002477:Peptidoglycan binding-like	3	3.40909	0.004091	MMP14, MMP13, MMP1	81	20	16659	30.85	0.599148	0.366871	5.09525
PIR_SUPERFAMILY	PIRSF001191:Peptidase_M10A_matrix	3	3.40909	0.00433696	MMP14, MMP13, MMP1	42	18	7396	29.3492	0.219441	0.219441	4.21675
UP_SEQ_FEATURE	domain:Hemopexin-like 4	3	3.40909	0.00445947	MMP14, MMP13, MMP1	88	22	19113	29.6173	0.861926	0.281072	6.13061
UP_SEQ_FEATURE	domain:Hemopexin-like 3	3	3.40909	0.00445947	MMP14, MMP13, MMP1	88	22	19113	29.6173	0.861926	0.281072	6.13061
UP_SEQ_FEATURE	domain:Hemopexin-like 2	3	3.40909	0.0048698	MMP14, MMP13, MMP1	88	23	19113	28.3295	0.884973	0.265776	6.67679
UP_SEQ_FEATURE	domain:Hemopexin-like 1	3	3.40909	0.0048698	MMP14, MMP13, MMP1	88	23	19113	28.3295	0.884973	0.265776	6.67679
SP_PIR_KEYWORDS	metalloproteinase	3	3.40909	0.00523204	MMP14, MMP13, MMP1	88	24	19235	27.3224	0.638568	0.096761	6.33282
INTERPRO	IPR000585:Hemopexin/matrixin	3	3.40909	0.00539696	MMP14, MMP13, MMP1	81	23	16659	26.8261	0.700842	0.331194	6.67071
INTERPRO	IPR018487:Hemopexin/matrixin, repeat	3	3.40909	0.00539696	MMP14, MMP13, MMP1	81	23	16659	26.8261	0.700842	0.331194	6.67071
INTERPRO	IPR018486:Hemopexin/matrixin, conserved site	3	3.40909	0.00539696	MMP14, MMP13, MMP1	81	23	16659	26.8261	0.700842	0.331194	6.67071
SMART	SM00120:HX	3	3.40909	0.00753773	MMP14, MMP13, MMP1	53	23	9079	22.3437	0.350322	0.350322	7.22551
INTERPRO	IPR006026:Peptidase, metallopeptidases	3	3.40909	0.00850109	MMP14, MMP13, MMP1	81	29	16659	21.2759	0.851006	0.316665	10.3192
SMART	SM00235:ZnMc	3	3.40909	0.0118344	MMP14, MMP13, MMP1	53	29	9079	17.7209	0.492665	0.287725	11.1308
UP_SEQ_FEATURE	short sequence motif:Cysteine switch	3	3.40909	0.0163889	MMP14, MMP13, MMP1	88	43	19113	15.153	0.999338	0.430566	20.8567
INTERPRO	IPR001818:Peptidase M10A and M12B, matrixin and adamalysin	3	3.40909	0.0181071	MMP14, MMP13, MMP1	81	43	16659	14.3488	0.983006	0.492952	20.7935
GOTERM_MF_FAT	GO:0004175~endopeptidase activity	6	6.81818	0.0351106	HTRA1, MALT1, MMP14, MMP13, MMP1, PLAU	64	375	12983	3.24575	0.998557	0.805084	35.6906
UP_SEQ_FEATURE	propeptide:Activation peptide	3	3.40909	0.043705	MMP14, MMP13, MMP1	88	73	19113	8.92575	1	0.687933	46.878
SP_PIR_KEYWORDS	zymogen	4	4.54545	0.0667808	MMP14, MMP13, MMP1, PLAU	88	206	19235	4.24426	0.999998	0.441763	57.7668
SP_PIR_KEYWORDS	Protease	6	6.81818	0.0684078	HTRA1, MALT1, MMP14, MMP13, MMP1, PLAU	88	484	19235	2.70966	0.999999	0.436048	58.676
INTERPRO	IPR006025:Peptidase M, neutral zinc metallopeptidases, zinc-binding site	3	3.40909	0.077783	MMP14, MMP13, MMP1	81	96	16659	6.42708	1	0.724678	64.4065
GOTERM_MF_FAT	GO:0004222~metalloendopeptidase activity	3	3.40909	0.0906355	MMP14, MMP13, MMP1	64	104	12983	5.85171	1	0.79415	69.0719
GOTERM_MF_FAT	GO:0070011~peptidase activity, acting on L-amino acid peptides	6	6.81818	0.12702	HTRA1, MALT1, MMP14, MMP13, MMP1, PLAU	64	549	12983	2.21704	1	0.874016	81.3227
GOTERM_MF_FAT	GO:0008233~peptidase activity	6	6.81818	0.145255	HTRA1, MALT1, MMP14, MMP13, MMP1, PLAU	64	574	12983	2.12048	1	0.852632	85.6094
SP_PIR_KEYWORDS	metalloprotease	3	3.40909	0.149219	MMP14, MMP13, MMP1	88	151	19235	4.34264	1	0.624576	86.6731
GOTERM_MF_FAT	GO:0008237~metallopeptidase activity	3	3.40909	0.22272	MMP14, MMP13, MMP1	64	183	12983	3.32556	1	0.90028	95.5489
SP_PIR_KEYWORDS	hydrolase	10	11.3636	0.269407	HTRA1, MALT1, CNP, MMP14, MMP13, PHLDB2, DHX58, ADA, MMP1, PLAU	88	1555	19235	1.40566	1	0.790167	98.0055
GOTERM_BP_FAT	GO:0006508~proteolysis	8	9.09091	0.328419	PJA1, HTRA1, MALT1, MMP14, MMP13, MMP1, PLAU, SRGN	73	1054	13528	1.40657	1	0.991276	99.823
GOTERM_MF_FAT	GO:0005509~calcium ion binding	6	6.81818	0.463563	LTBP1, ACTN1, MMP14, FKBP10, MMP13, MMP1	64	919	12983	1.32444	1	0.977609	99.9544
SP_PIR_KEYWORDS	calcium	5	5.68182	0.494694	ACTN1, MMP14, FKBP10, MMP13, MMP1	88	803	19235	1.36102	1	0.921652	99.9799
Annotation Cluster 11	Enrichment Score: 1.487273313188661
Category	Term	Count	%	PValue	Genes	List Total	Pop Hits	Pop Total	Fold Enrichment	Bonferroni	Benjamini	FDR
GOTERM_BP_FAT	GO:0005976~polysaccharide metabolic process	4	4.54545	0.0212943	BGN, PPP1R3B, UGDH, DSE	73	111	13528	6.67802	1	0.850627	29.008
GOTERM_BP_FAT	GO:0030203~glycosaminoglycan metabolic process	3	3.40909	0.0346041	BGN, UGDH, DSE	73	55	13528	10.1081	1	0.874304	42.9105
GOTERM_BP_FAT	GO:0006022~aminoglycan metabolic process	3	3.40909	0.0468587	BGN, UGDH, DSE	73	65	13528	8.553	1	0.879927	53.415
Annotation Cluster 12	Enrichment Score: 1.4178625572487287
Category	Term	Count	%	PValue	Genes	List Total	Pop Hits	Pop Total	Fold Enrichment	Bonferroni	Benjamini	FDR
GOTERM_BP_FAT	GO:0048514~blood vessel morphogenesis	5	5.68182	0.0259688	BGN, COL15A1, ELK3, MMP14, PLAU	73	211	13528	4.39135	1	0.84423	34.2169
GOTERM_BP_FAT	GO:0001568~blood vessel development	5	5.68182	0.0414883	BGN, COL15A1, ELK3, MMP14, PLAU	73	245	13528	3.78194	1	0.894157	49.0569
GOTERM_BP_FAT	GO:0001525~angiogenesis	4	4.54545	0.0442717	COL15A1, ELK3, MMP14, PLAU	73	148	13528	5.00852	1	0.887156	51.3612
GOTERM_BP_FAT	GO:0001944~vasculature development	5	5.68182	0.0446732	BGN, COL15A1, ELK3, MMP14, PLAU	73	251	13528	3.69154	1	0.878307	51.6854
Annotation Cluster 13	Enrichment Score: 1.3277925159564818
Category	Term	Count	%	PValue	Genes	List Total	Pop Hits	Pop Total	Fold Enrichment	Bonferroni	Benjamini	FDR
GOTERM_BP_FAT	GO:0010033~response to organic substance	10	11.3636	0.0139069	ADCY7, CA9, LYN, OSMR, PML, MALT1, MMP14, STEAP2, MMP13, SRC	73	721	13528	2.57025	1	0.807838	19.9813
GOTERM_BP_FAT	GO:0048584~positive regulation of response to stimulus	5	5.68182	0.036963	LYN, OSMR, MALT1, SRC, ADA	73	236	13528	3.92617	1	0.877693	45.0909
GOTERM_BP_FAT	GO:0008283~cell proliferation	5	5.68182	0.202128	OSMR, FST, MALT1, MMP14, SRC	73	436	13528	2.12517	1	0.973393	97.2517

## Sheet: Table S2E-Figure3B-2nd
Table S2E. Functional Annotation of the 2nd group of genes differentially expressed between tumors and normal samples in Fig. 3B by DAVID (p≤0.05)
Annotation Cluster 1	Enrichment Score: 1.6038279885651643
Category	Term	Count	%	PValue	Genes	List Total	Pop Hits	Pop Total	Fold Enrichment	Bonferroni	Benjamini	FDR
SP_PIR_KEYWORDS	fatty acid metabolism	4	3.80952	0.00424601	ACADL, AACS, HPGD, ACSF2	102	62	19235	12.1664	0.485102	0.485102	4.98704
SP_PIR_KEYWORDS	lipid metabolism	4	3.80952	0.0452747	ACADL, AACS, HPGD, ACSF2	102	151	19235	4.99546	0.999274	0.835843	42.7091
GOTERM_BP_FAT	GO:0006631~fatty acid metabolic process	4	3.80952	0.0802934	ACADL, AACS, HPGD, ACSF2	70	198	13528	3.90418	1	0.993938	71.0324
Annotation Cluster 2	Enrichment Score: 1.5785801541497368
Category	Term	Count	%	PValue	Genes	List Total	Pop Hits	Pop Total	Fold Enrichment	Bonferroni	Benjamini	FDR
SMART	SM00228:PDZ	5	4.7619	0.00440317	MAGI1, LMO7, PDLIM2, DLG2, AHNAK	42	149	9079	7.25391	0.20153	0.20153	4.17918
INTERPRO	IPR001478:PDZ/DHR/GLGF	5	4.7619	0.00866799	MAGI1, LMO7, PDLIM2, DLG2, AHNAK	91	149	16659	6.14315	0.881508	0.881508	10.6614
UP_SEQ_FEATURE	domain:PDZ	4	3.80952	0.0205682	MAGI1, LMO7, PDLIM2, AHNAK	102	110	19113	6.8139	0.999523	0.999523	24.9007
GOTERM_CC_FAT	GO:0030054~cell junction	4	3.80952	0.617729	MAGI1, DSG1, LMO7, DLG2	79	518	12782	1.2494	1	0.994653	99.9987
Annotation Cluster 3	Enrichment Score: 1.5146030457956259
Category	Term	Count	%	PValue	Genes	List Total	Pop Hits	Pop Total	Fold Enrichment	Bonferroni	Benjamini	FDR
GOTERM_BP_FAT	GO:0009913~epidermal cell differentiation	4	3.80952	0.00589127	LOR, TGM3, SPINK5, KLF4	70	72	13528	10.7365	0.972794	0.972794	8.37485
GOTERM_BP_FAT	GO:0007398~ectoderm development	5	4.7619	0.0186867	LOR, ELF5, TGM3, SPINK5, KLF4	70	199	13528	4.85571	0.99999	0.899877	24.3634
GOTERM_BP_FAT	GO:0030855~epithelial cell differentiation	4	3.80952	0.0327869	LOR, RHCG, TGM3, SPINK5	70	137	13528	5.64254	1	0.966264	38.9494
GOTERM_BP_FAT	GO:0008544~epidermis development	4	3.80952	0.0676149	LOR, TGM3, SPINK5, KLF4	70	184	13528	4.20124	1	0.995196	64.5243
GOTERM_BP_FAT	GO:0060429~epithelium development	4	3.80952	0.109522	LOR, RHCG, TGM3, SPINK5	70	227	13528	3.40541	1	0.995673	82.0406

## Sheet: Table S2F-Figure3B-3nd
Table S2F. Functional Annotation of the 3rd group of genes differentially expressed between tumors and normal samples in Fig. 3B by DAVID (p≤0.05)
Annotation Cluster 1	Enrichment Score: 2.6058309809079616
Category	Term	Count	%	PValue	Genes	List Total	Pop Hits	Pop Total	Fold Enrichment	Bonferroni	Benjamini	FDR
UP_SEQ_FEATURE	glycosylation site:N-linked (GlcNAc...)	20	58.8235	7.42303e-06	HHIPL1, C3AR1, TMC8, LRRC32, CFB, PCDH12, PTPRU, FZD2, TLR6, CD180, PCDHGB1, CD86, SEMA4F, P4HA3, SULF1, FBLN7, CD22, EVI2B, STRA6, KCNQ1	34	4129	19113	2.72292	0.00131302	0.00131302	0.00911725
SP_PIR_KEYWORDS	glycoprotein	20	58.8235	1.34e-05	HHIPL1, C3AR1, TMC8, LRRC32, CFB, PCDH12, PTPRU, FZD2, TLR6, CD180, PCDHGB1, CD86, SEMA4F, P4HA3, SULF1, FBLN7, CD22, EVI2B, STRA6, KCNQ1	34	4318	19235	2.62036	0.00159334	0.00159334	0.0153579
SP_PIR_KEYWORDS	signal	16	47.0588	0.0001225	HHIPL1, LRRC32, CFB, PCDH12, PTPRU, FZD2, TLR6, CD180, PCDHGB1, CD86, SEMA4F, P4HA3, SULF1, FBLN7, CD22, EVI2B	34	3250	19235	2.78516	0.0144727	0.00726271	0.140319
UP_SEQ_FEATURE	signal peptide	16	47.0588	0.000131946	HHIPL1, LRRC32, CFB, PCDH12, PTPRU, FZD2, TLR6, CD180, PCDHGB1, CD86, SEMA4F, P4HA3, SULF1, FBLN7, CD22, EVI2B	34	3250	19113	2.76749	0.0230853	0.01161	0.161947
GOTERM_CC_FAT	GO:0005887~integral to plasma membrane	10	29.4118	0.000678914	C3AR1, SEMA4F, LRRC32, CD22, PCDH12, EVI2B, FZD2, PTPRU, TLR6, KCNQ1	29	1188	12782	3.71009	0.044483	0.044483	0.694132
GOTERM_CC_FAT	GO:0031226~intrinsic to plasma membrane	10	29.4118	0.000800108	C3AR1, SEMA4F, LRRC32, CD22, PCDH12, EVI2B, FZD2, PTPRU, TLR6, KCNQ1	29	1215	12782	3.62764	0.052216	0.026458	0.817583
UP_SEQ_FEATURE	topological domain:Extracellular	13	38.2353	0.00129552	C3AR1, LRRC32, PCDH12, PTPRU, FZD2, TLR6, CD180, PCDHGB1, CD86, SEMA4F, CD22, EVI2B, STRA6	34	2719	19113	2.68772	0.205034	0.0736335	1.5797
GOTERM_CC_FAT	GO:0044459~plasma membrane part	13	38.2353	0.00132689	C3AR1, LRRC32, LIMK1, PCDH12, PTPRU, FZD2, TLR6, APBB1IP, CD86, SEMA4F, CD22, EVI2B, KCNQ1	29	2203	12782	2.60094	0.0851184	0.0292182	1.35257
GOTERM_CC_FAT	GO:0005886~plasma membrane	17	50	0.00211692	C3AR1, LIMK1, LRRC32, CFB, PCDH12, PTPRU, FZD2, TLR6, APBB1IP, CD180, PCDHGB1, CD86, SEMA4F, CD22, EVI2B, STRA6, KCNQ1	29	3777	12782	1.98382	0.132365	0.0348735	2.15003
UP_SEQ_FEATURE	topological domain:Cytoplasmic	14	41.1765	0.00267159	C3AR1, TMC8, LRRC32, PCDH12, PTPRU, FZD2, TLR6, CD180, PCDHGB1, CD86, SEMA4F, CD22, EVI2B, STRA6	34	3374	19113	2.33256	0.377184	0.111638	3.23248
SP_PIR_KEYWORDS	cell membrane	10	29.4118	0.00969952	PCDHGB1, C3AR1, CD22, PCDH12, STRA6, PTPRU, TLR6, APBB1IP, KCNQ1, CD180	34	2194	19235	2.57856	0.686475	0.175776	10.5704
UP_SEQ_FEATURE	transmembrane region	15	44.1176	0.0267283	C3AR1, TMC8, LRRC32, PCDH12, PTPRU, FZD2, TLR6, CD180, PCDHGB1, CD86, SEMA4F, CD22, EVI2B, STRA6, KCNQ1	34	4911	19113	1.717	0.991731	0.290021	28.3064
SP_PIR_KEYWORDS	transmembrane	15	44.1176	0.0281308	C3AR1, TMC8, LRRC32, PCDH12, PTPRU, FZD2, TLR6, CD180, PCDHGB1, CD86, SEMA4F, CD22, EVI2B, STRA6, KCNQ1	34	4973	19235	1.70642	0.966478	0.384351	27.8956
SP_PIR_KEYWORDS	membrane	17	50	0.0409899	C3AR1, TMC8, LRRC32, HCK, PCDH12, PTPRU, FZD2, TLR6, APBB1IP, CD180, PCDHGB1, CD86, SEMA4F, CD22, EVI2B, STRA6, KCNQ1	34	6256	19235	1.53732	0.99313	0.425008	38.1046
SP_PIR_KEYWORDS	receptor	7	20.5882	0.0499038	C3AR1, CD86, STRA6, FZD2, PTPRU, TLR6, CD180	34	1583	19235	2.50167	0.997739	0.398094	44.3874
GOTERM_CC_FAT	GO:0031224~intrinsic to membrane	16	47.0588	0.170957	C3AR1, TMC8, LRRC32, HCK, PCDH12, PTPRU, FZD2, TLR6, CD180, PCDHGB1, CD86, SEMA4F, CD22, EVI2B, STRA6, KCNQ1	29	5485	12782	1.28571	0.999996	0.876753	85.3816
GOTERM_CC_FAT	GO:0016021~integral to membrane	15	44.1176	0.23192	C3AR1, TMC8, LRRC32, PCDH12, PTPRU, FZD2, TLR6, CD180, PCDHGB1, CD86, SEMA4F, CD22, EVI2B, STRA6, KCNQ1	29	5297	12782	1.24814	1	0.890281	93.3212
Annotation Cluster 2	Enrichment Score: 1.599324651323433
Category	Term	Count	%	PValue	Genes	List Total	Pop Hits	Pop Total	Fold Enrichment	Bonferroni	Benjamini	FDR
GOTERM_BP_FAT	GO:0002684~positive regulation of immune system process	4	11.7647	0.00734228	C3AR1, CD86, CFB, TLR6	24	238	13528	9.47339	0.939212	0.939212	9.69893
SP_PIR_KEYWORDS	innate immunity	3	8.82353	0.00790133	CFB, TLR6, CD180	34	78	19235	21.759	0.610929	0.172047	8.69131
GOTERM_BP_FAT	GO:0002253~activation of immune response	3	8.82353	0.0109916	C3AR1, CFB, TLR6	24	94	13528	17.9894	0.985004	0.87754	14.1879
GOTERM_BP_FAT	GO:0006954~inflammatory response	4	11.7647	0.0170422	C3AR1, CFB, TLR6, CD180	24	325	13528	6.93744	0.998544	0.886652	21.177
GOTERM_BP_FAT	GO:0006952~defense response	5	14.7059	0.0188073	C3AR1, CFB, HCK, TLR6, CD180	24	615	13528	4.58266	0.999264	0.835313	23.114
GOTERM_BP_FAT	GO:0045087~innate immune response	3	8.82353	0.0227214	CFB, TLR6, CD180	24	138	13528	12.2536	0.999839	0.82566	27.253
GOTERM_BP_FAT	GO:0050778~positive regulation of immune response	3	8.82353	0.0249145	C3AR1, CFB, TLR6	24	145	13528	11.6621	0.999931	0.797681	29.4807
SP_PIR_KEYWORDS	immune response	3	8.82353	0.0562997	CFB, TLR6, CD180	34	224	19235	7.57681	0.998988	0.411651	48.5305
GOTERM_BP_FAT	GO:0009611~response to wounding	4	11.7647	0.0592115	C3AR1, CFB, TLR6, CD180	24	530	13528	4.25409	1	0.924007	57.0438
GOTERM_BP_FAT	GO:0048584~positive regulation of response to stimulus	3	8.82353	0.0603095	C3AR1, CFB, TLR6	24	236	13528	7.16525	1	0.905936	57.7327
GOTERM_BP_FAT	GO:0006955~immune response	4	11.7647	0.109849	CD86, CFB, TLR6, CD180	24	690	13528	3.26763	1	0.957508	80.0299
Annotation Cluster 3	Enrichment Score: 1.4184737113166375
Category	Term	Count	%	PValue	Genes	List Total	Pop Hits	Pop Total	Fold Enrichment	Bonferroni	Benjamini	FDR
UP_SEQ_FEATURE	repeat:LRR 13	3	8.82353	0.0076072	LRRC32, TLR6, CD180	34	76	19113	22.19	0.74118	0.236868	8.95312
UP_SEQ_FEATURE	repeat:LRR 12	3	8.82353	0.0107558	LRRC32, TLR6, CD180	34	91	19113	18.5323	0.852523	0.273134	12.4384
UP_SEQ_FEATURE	repeat:LRR 11	3	8.82353	0.0133708	LRRC32, TLR6, CD180	34	102	19113	16.5337	0.90769	0.288494	15.2395
UP_SEQ_FEATURE	repeat:LRR 10	3	8.82353	0.0173343	LRRC32, TLR6, CD180	34	117	19113	14.414	0.954728	0.266192	19.3283
UP_SEQ_FEATURE	repeat:LRR 9	3	8.82353	0.0226645	LRRC32, TLR6, CD180	34	135	19113	12.4922	0.982713	0.308498	24.5417
UP_SEQ_FEATURE	repeat:LRR 8	3	8.82353	0.0272188	LRRC32, TLR6, CD180	34	149	19113	11.3184	0.992437	0.27793	28.7489
UP_SEQ_FEATURE	repeat:LRR 7	3	8.82353	0.0373217	LRRC32, TLR6, CD180	34	177	19113	9.52792	0.998808	0.343461	37.324
UP_SEQ_FEATURE	repeat:LRR 6	3	8.82353	0.0507731	LRRC32, TLR6, CD180	34	210	19113	8.03067	0.999901	0.400937	47.2723
INTERPRO	IPR001611:Leucine-rich repeat	3	8.82353	0.0527072	LRRC32, TLR6, CD180	30	213	16659	7.82113	0.997114	0.768221	45.6484
UP_SEQ_FEATURE	repeat:LRR 5	3	8.82353	0.0601116	LRRC32, TLR6, CD180	34	231	19113	7.30061	0.999983	0.438714	53.302
UP_SEQ_FEATURE	repeat:LRR 4	3	8.82353	0.0699949	LRRC32, TLR6, CD180	34	252	19113	6.69223	0.999997	0.457529	58.9882
UP_SEQ_FEATURE	repeat:LRR 3	3	8.82353	0.0938461	LRRC32, TLR6, CD180	34	299	19113	5.64027	1	0.547446	70.1932
UP_SEQ_FEATURE	repeat:LRR 1	3	8.82353	0.104081	LRRC32, TLR6, CD180	34	318	19113	5.30327	1	0.555387	74.0748
UP_SEQ_FEATURE	repeat:LRR 2	3	8.82353	0.104628	LRRC32, TLR6, CD180	34	319	19113	5.28665	1	0.542717	74.2686
SP_PIR_KEYWORDS	leucine-rich repeat	3	8.82353	0.105154	LRRC32, TLR6, CD180	34	322	19235	5.27083	0.999998	0.540549	72.0137

## Sheet: Table S2G-Figure3B-4th
Table S2G. Functional Annotation of the 4th group of genes differentially expressed between tumors and normal samples in Fig. 3B by DAVID (p≤0.05)
Annotation Cluster 1	Enrichment Score: 1.809864194927332
Category	Term	Count	%	PValue	Genes	List Total	Pop Hits	Pop Total	Fold Enrichment	Bonferroni	Benjamini	FDR
GOTERM_BP_FAT	GO:0009636~response to toxin	3	11.5385	0.00360657	SLC23A1, CYP2F1, PDZD3	21	61	13528	31.6815	0.565962	0.341184	4.52955
GOTERM_CC_FAT	GO:0005792~microsome	4	15.3846	0.00489672	DCT, UGT1A6, CYP2F1, ACSBG1	20	237	12782	10.7865	0.213788	0.213788	4.59745
GOTERM_CC_FAT	GO:0042598~vesicular fraction	4	15.3846	0.00531049	DCT, UGT1A6, CYP2F1, ACSBG1	20	244	12782	10.477	0.229648	0.122303	4.97712
GOTERM_CC_FAT	GO:0005624~membrane fraction	6	23.0769	0.00553596	DCT, UGT1A6, SLC23A1, CYP2F1, PDZD3, ACSBG1	20	809	12782	4.73993	0.238158	0.0866827	5.18344
GOTERM_CC_FAT	GO:0005626~insoluble fraction	6	23.0769	0.00645917	DCT, UGT1A6, SLC23A1, CYP2F1, PDZD3, ACSBG1	20	839	12782	4.57044	0.272052	0.0763126	6.02404
SP_PIR_KEYWORDS	microsome	3	11.5385	0.00830895	UGT1A6, CYP2F1, ACSBG1	26	106	19235	20.938	0.507968	0.210538	8.58561
GOTERM_CC_FAT	GO:0000267~cell fraction	6	23.0769	0.0184238	DCT, UGT1A6, SLC23A1, CYP2F1, PDZD3, ACSBG1	20	1083	12782	3.54072	0.597954	0.166597	16.3304
SP_PIR_KEYWORDS	endoplasmic reticulum	3	11.5385	0.236712	UGT1A6, CYP2F1, ACSBG1	26	713	19235	3.1128	1	0.829014	94.5314
GOTERM_CC_FAT	GO:0005783~endoplasmic reticulum	3	11.5385	0.423224	UGT1A6, CYP2F1, ACSBG1	20	960	12782	1.99719	1	0.795291	99.4889
Annotation Cluster 2	Enrichment Score: 1.5947800176121287
Category	Term	Count	%	PValue	Genes	List Total	Pop Hits	Pop Total	Fold Enrichment	Bonferroni	Benjamini	FDR
SP_PIR_KEYWORDS	membrane	16	61.5385	0.00428685	GABRE, TYRP1, CYP2F1, VIPR1, ATP12A, TMEM132E, RNF222, LRRC26, TRPM1, ATP13A4, DCT, UGT1A6, SLC23A1, SLC24A4, LIPH, PDZD3	26	6256	19235	1.89209	0.305918	0.305918	4.51684
UP_SEQ_FEATURE	transmembrane region	13	50	0.0133734	GABRE, TYRP1, ATP12A, VIPR1, TMEM132E, RNF222, LRRC26, ATP13A4, TRPM1, DCT, UGT1A6, SLC23A1, SLC24A4	26	4911	19113	1.94594	0.66397	0.66397	13.3667
SP_PIR_KEYWORDS	transmembrane	13	50	0.0140604	GABRE, TYRP1, ATP12A, VIPR1, TMEM132E, RNF222, LRRC26, ATP13A4, TRPM1, DCT, UGT1A6, SLC23A1, SLC24A4	26	4973	19235	1.93394	0.699894	0.181763	14.1309
UP_SEQ_FEATURE	topological domain:Cytoplasmic	10	38.4615	0.022349	DCT, GABRE, TYRP1, SLC24A4, VIPR1, ATP12A, TMEM132E, LRRC26, TRPM1, ATP13A4	26	3374	19113	2.17877	0.839715	0.456795	21.4066
GOTERM_CC_FAT	GO:0016021~integral to membrane	13	50	0.0465612	GABRE, TYRP1, ATP12A, VIPR1, TMEM132E, RNF222, LRRC26, ATP13A4, TRPM1, DCT, UGT1A6, SLC23A1, SLC24A4	20	5297	12782	1.56849	0.903317	0.253261	36.6917
GOTERM_CC_FAT	GO:0031224~intrinsic to membrane	13	50	0.0609993	GABRE, TYRP1, ATP12A, VIPR1, TMEM132E, RNF222, LRRC26, ATP13A4, TRPM1, DCT, UGT1A6, SLC23A1, SLC24A4	20	5485	12782	1.51473	0.954225	0.290126	45.3083
UP_SEQ_FEATURE	topological domain:Extracellular	7	26.9231	0.134139	GABRE, SLC24A4, VIPR1, TMEM132E, LRRC26, TRPM1, ATP13A4	26	2719	19113	1.89254	0.999991	0.856929	78.454
Annotation Cluster 3	Enrichment Score: 1.5049311117215298
Category	Term	Count	%	PValue	Genes	List Total	Pop Hits	Pop Total	Fold Enrichment	Bonferroni	Benjamini	FDR
GOTERM_BP_FAT	GO:0006811~ion transport	7	26.9231	0.000640016	GABRE, SLC23A1, SLC24A4, ATP12A, PDZD3, TRPM1, ATP13A4	21	768	13528	5.87153	0.137475	0.137475	0.817994
SP_PIR_KEYWORDS	ion transport	5	19.2308	0.00617864	GABRE, SLC23A1, SLC24A4, ATP12A, TRPM1	26	578	19235	6.39972	0.409516	0.231571	6.4506
SP_PIR_KEYWORDS	Sodium transport	3	11.5385	0.00988022	SLC23A1, SLC24A4, ATP12A	26	116	19235	19.133	0.570011	0.155321	10.1319
GOTERM_MF_FAT	GO:0031420~alkali metal ion binding	3	11.5385	0.0390558	SLC23A1, SLC24A4, ATP12A	19	228	12983	8.991	0.987991	0.890416	36.2921
GOTERM_BP_FAT	GO:0006812~cation transport	4	15.3846	0.0461702	SLC23A1, SLC24A4, ATP12A, ATP13A4	21	553	13528	4.65961	0.999982	0.973742	45.4712
GOTERM_BP_FAT	GO:0015672~monovalent inorganic cation transport	3	11.5385	0.0792775	SLC23A1, SLC24A4, ATP12A	21	318	13528	6.07727	1	0.991519	65.3425
GOTERM_BP_FAT	GO:0030001~metal ion transport	3	11.5385	0.149412	SLC23A1, SLC24A4, ATP12A	21	465	13528	4.15607	1	0.999434	87.4585
SP_PIR_KEYWORDS	transport	5	19.2308	0.167118	GABRE, SLC23A1, SLC24A4, ATP12A, TRPM1	26	1670	19235	2.21499	1	0.756596	86.0177
GOTERM_BP_FAT	GO:0055085~transmembrane transport	3	11.5385	0.204722	SLC23A1, SLC24A4, TRPM1	21	569	13528	3.39643	1	0.999852	94.7067
Annotation Cluster 4	Enrichment Score: 1.4308691981784702
Category	Term	Count	%	PValue	Genes	List Total	Pop Hits	Pop Total	Fold Enrichment	Bonferroni	Benjamini	FDR
SP_PIR_KEYWORDS	signal	10	38.4615	0.0170477	DCT, ANGPTL7, GABRE, UGT1A6, TYRP1, SLC24A4, LIPH, VIPR1, TMEM132E, LRRC26	26	3250	19235	2.27633	0.768123	0.188437	16.889
UP_SEQ_FEATURE	signal peptide	10	38.4615	0.0177378	DCT, ANGPTL7, GABRE, UGT1A6, TYRP1, SLC24A4, LIPH, VIPR1, TMEM132E, LRRC26	26	3250	19113	2.26189	0.76535	0.515593	17.3648
UP_SEQ_FEATURE	glycosylation site:N-linked (GlcNAc...)	10	38.4615	0.0714329	DCT, ANGPTL7, GABRE, UGT1A6, TYRP1, SLC23A1, SLC24A4, LIPH, VIPR1, TMEM132E	26	4129	19113	1.78037	0.997529	0.777044	54.6084
SP_PIR_KEYWORDS	glycoprotein	10	38.4615	0.0875101	DCT, ANGPTL7, GABRE, UGT1A6, TYRP1, SLC23A1, SLC24A4, LIPH, VIPR1, TMEM132E	26	4318	19235	1.71331	0.999584	0.62206	62.666

## Sheet: Table S2H-CPV
Table S2H. Canine oSCC RNA-seq reads that match sequences from the CPV or HPV genomes by Tophat
Comparison to the CPV/HPV genome
tumor ID	CPV/HPV	canine oSCC RNA-seq reads	Matched region in the CPV/HPV genomes by RNA-seq reads	Proteins coded in the matched d regions
1172T	CPV7	AGGACGAGGACGAGGACGGGGACGAGGACGAGGACGAGGTCGGGGAAGG	CPV7: 3348-3396 bp (3 mismatches)	CPV7: E2/E4
465T	HPV77	CTCGCCGGGGCAGCAGCAGCAGCAGCAGCAGCAGCAGCAGCAGCAGCAG	HPV77: 3467- 3515 bp (3 mismatches)	HPV77: E2/E4
Comparison to the spliced sequences of the CPV/HPV genome
1172T	CPV7	canine oSCCRNA-seq reads	Matched region: CPV7-splice-E1^E4 (803-818 bp fused to 3344-3654 bp)	Matched region: CPV7-splice-E8^E2 (1212-1225bp fused to 3344-3893bp)
		AGGACGAGGACGAGGACGGGGACGAGGACGAGGACGAGGTCGGGGAAGG	3 mismatches	3 mismatches
		CGGGGACGAGGACGAGGACGGGGACGAGGACGAGGACGAGGTCGGGGAA	3 bases not matched	3 bases not matched
		CGAGGACGAGGACGAGGACGGGGACGAGGACGAGGACGAGGTCGGGGAA	1 base notmatched	1 base not matched
465T	HPV77	canine oSCC RNA-seq reads*	HPV77-splice-E1^E4 (803-818bp fused to 3344-3654bp)	HPV77-splice-E8^E2 (1212-1225bp fused to 3344-3893bp )
		CTCGCCGGGGCAGCAGCAGCAGCAGCAGCAGCAGCAGCAGCAGCAGCAG	3 mismatches	3 mismatches
		CAGTCGCAGCAGCAGCAGCCGCAGCAGCAGCAGCAGCAGCAGCAACAGC	9 bases not matched	13 bases not matched
		GTTCCAGCAGCAGCAGCAGCAGCAGCAACAGCAGCAGCAGCAACAGCAG	9 bases not matched	9 bases not matched
		GCAGTCGCAGCAGCAGCAGCCGCAGCAGCAGCAGCAGCAGCAGCAACAG	9 bases not matched	9 bases not matched
		CAGTCGCAGCAGCAGCAGCCGCAGCAGCAGCAGCAGCAGCAGCAACAGC	9 bases not matched	9 bases not matched
		AGTCGCAGCAGCAGCAGCCGCAGCAGCAGCAGCAGCAGCAGCAACAGCA	9 bases not matched	13 bases not matched
		GTCGGAGCAGCAGCAGCCGCAGCAGCAGCAGCAGCAGCAGCAACAGCAA	9 bases not matched	9 bases not matched
		GCAGCAGCCGCAGCAGCAGCAGCAGCAGCAGCAACAGCAACAGCATCAT	9 bases not matched	-
		CGCAGCAGCAGCAGCCGCAGCAGCAGCAGCAGCAGCAGCAACAGCAACA	10 bases not matched	9 bases not matched
		GTCGGAGCAGCAGCAGCCGCAGCAGCAGCAGCAGCAGCAGCAACAGCAA	9 bases not matched	9 bases not matched
		CGCAGCAGCAGCAGCCGCAGCAGCAGCAGCAGCAGCAGCAACAGCAACA	10 bases not matched	9 bases not matched
		CTCGCCGGGGCAGCAGCAGCAGCAGCAGCAGCAGCAGCAGCAGCAGCAG	7 bases not matched	7 bases not matched
		GGCGGCGGCAGCAGCAGCAGCAGCAGCAGCGGCGGCAGCAGCAGCAGTG	6 bases not matched	6 bases not matched
		GGCGGCGGCAGCAGCAGCAGCAGCAGCAGCGGCGGCAGCAGCAGCAGTG	6 bases not matched	6 bases not matched
		GGCGGCGGCAGCAGCAGCAGCAGCAGCAGCGGCGGCAGCAGCAGCAGTG	6 bases not matched	6 bases not matched
		GGCGCCAGCAGCAGCAGCAGCAGCAGCGGCGGCAGCAGCAGCAGTGGCA	6 bases not matched	6 bases not matched
		GGCGGCGGCAGCAGCAGCAGCAGCAGCAGCGGCGGCAGCAGCAGCAGTG	6 bases not matched	6 bases not matched
*some of RNA-seq reads have identical sequences but aslo have different read IDs.

## Sheet: Table S2I-BS
Table S2Ia. Sequence mutations found in canine samples using RNA-seq reads
Sample ID	Total sequences in bp from coding regions with 30-300X RNA-seq read coverage	Total base substitions when compared to the reference canine genome	Total base substitions when compared to the reference canine genome and filter normal SNP from OSCC and MC	# of base substition per 1Mb	# of base substition per 1Mb after filtering normal SNP from OSCC and MC
240T	6233753	1604	480	257	77
240N	4084671	979	-	240	-
1172T	5340919	1195	309	224	57
938T	5581670	1269	227	227	41
251T	5500313	1335	308	243	56
251N	4765420	1019	-	214	-
404T	5364278	1462	508	273	95
465T	6389559	1561	376	244	59
465N	6182919	1593	-	258	-
419T_2	5978878	1320	464	221	78
Table S2Ib. Percentage of 6 types of base substitutions, based on the data shown in column C of Table 2Ia.
base substition type	240T	1172T	938T	251T	404T	465T	419T_2		240	251	465		240N	251N	465N
C→T/G→A	0.38	0.39	0.41	0.39	0.38	0.4	0.36		0.38	0.3	0.27		0.41	0.4	0.41
C→G/G→C	0.07	0.06	0.07	0.08	0.08	0.06	0.08		0.09	0.05	0.04		0.08	0.06	0.07
C→A/G→T	0.05	0.05	0.05	0.06	0.07	0.06	0.06		0.08	0.05	0.11		0.06	0.06	0.06
T→C/A→G	0.38	0.37	0.37	0.35	0.37	0.37	0.37		0.34	0.35	0.27		0.34	0.35	0.35
T→G/A→C	0.08	0.08	0.07	0.08	0.09	0.08	0.09		0.11	0.24	0.24		0.08	0.09	0.07
T→A/A→T	0.03	0.04	0.03	0.04	0.04	0.03	0.03		0	0	0.07		0.03	0.04	0.04
CpG base substition type	240T (141)	1172T (79)	938T (143)	251T (94)	404T (151)	465T (99)	419T_2 (130)		240 (12)	251 (2)	465 (3)
C→T/G→A	0.82	0.92	0.84	0.83	0.81	0.91	0.82		0.58	1	1
C→G/G→C	0.09	0.03	0.1	0.1	0.1	0.01	0.08		0.17	0	0
C→A/G→T	0.09	0.05	0.06	0.07	0.09	0.08	0.1		0.25	0	0
TpC base substition type	240T (150)	1172T (98)	938T (157)	251T (85)	404T (147)	465T (106)	419T_2 (141)		240 (11)	251 (1)	465 (7)
TpCpN C mutations	0.16	0.2	0.18	0.21	0.19	0.23	0.17		0.18	0	0.14
(A/C/G)pCpN C mutations	0.84	0.8	0.82	0.79	0.81	0.77	0.83		0.82	1	0.86
Tumor ID	Somatic base substitions in coding regions 1	Genes mutated in both our canine tumors and human HNSCCs by Stransky et al.2	Genes mutated in both our canine tumors and human HNSCCs by Agrawal et al.3	Mutation found in canine TP534	# of base substition per 1Mb
240	65	TP53	FAT2, TP53, UBR5	E233K	10.43
251	37	-		-	6.71
465	45	FAT1	TNC	-	7.04
1 Identified by Varscan2 with a tumor read coverage of 30-300X and a normalread coverage of >10X, and p-value<=0.05.
2 Stransky N, et al. (2011). The Mutational Landscape of Head and Neck Squamous Cell. Science 333, 1157.
3 Agrawal N et al. (2011) Exome sequencing of head and neck squamous cell carcinoma reveals inactivating mutations in NOTCH1. Science. 2011 Aug 26;333(6046).
4 In human HNSCCs, two mutations were found in TP53: 1) E286K by Agrawal et al. and 2) V186L by Stransky et al.
